# Supplementary material for: Multivalent interactions essential for lentiviral integrase function
Source: Nat Commun. 2022 May 3;13:2416. doi: 10.1038/s41467-022-29928-8 (PMC9065133; doi:10.1038/s41467-022-29928-8)
Supplement: Supplementary file 6 — Source Data [file 41467_2022_29928_MOESM6_ESM.xlsx]

## Sheet: Figure 3
Figure 3b.
Strand transfer activities of MVV IN variants, measured by real-time PCR.
	Replicate 1	Replicate 2	Replicate 3
WT	100	100	100
Y261E	1.55578	1.27661	1.22696
V252D	0.000852	0.001937	0.001922
W245L	0.002935	0.002624	0.002067
F223A	0.580784	0.595474	0.59538
W245E	0.004261	0.004936	0.00364
E154Q	0.002273	0.00253	0.002795
H12N	0.002178	0.001781	0.00134
Y225A	0.004198	0.003624	0.006115
I272E	0.002304	0.001531	0.001456
V252A	0.00142	0.003374	0.001369
W254A	0.071331	0.068948	0.073149
Y261A	3.17577	2.85019	3.23816
V263E	0.427042	0.452706	0.434232
R231E	0.800964	1.00925	0.998687
QQ207GP	0.07732	0.153801	0.12473
QQQ211PGG	3.51883	2.89586	2.09425
QQQ211PFV linker	0.100679	0.090929	0.081269
Mock	0.00161	0.001968	0.002737
Figure 3c.
Average molar masses (kDa) of MVV IN variants determined by SEC-MALLS upon injections of the proteins at 8, 4, 2, and/or 1 mg/mL
	8 mg/ml	4 mg/ml	2 mg/ml	1 mg/ml	P value (vs WT)
WT	224.5	191.8	167.7	135.7	1
Y261E	86.42	81.69	76.56	65.54	0.00576102
V252D	113.1	90.31	80.65	61.72	0.00144829
W245L	163.4	118.5	106.8	102	0.00639185
F223A	136.9	121.3	115.3	98.94	0.0111919
W245E	188.2	106	90.99	84.65	0.011984
E154Q	207.1	193.2	174	157.7	0.730026
H12N		55.24	40.16	34.64	0.00757311
Y225A	144.1	129	120.4	112.4	0.021595
I272E	116.7	110.4	103.2	92.75	0.0123572
V252A		150.1	124.5		0.0112465
W245A	188.2	117.1	117.1	98.82	0.0117114
Y261A	162.3	137.1	108.2	94.41	0.00133526
V263E	130.1	123.5	106.4	89.99	0.00696015
R231E	218.5	200	177	139.3	0.357926
QQQ211PGG	73.5	69.38	63.31	59.04	0.00535786
QQQ211PFV Linker		71.89	71.89	58.74	0.0158467
QQ207GP	80.66	80.54	66.39	57.14	0.00404265
Figure 3e.
Relative infectivity of single-cycle MVV-derived vectors produced using Gag-Pol constructs incorporating WT or indicated mutant IN
	Replicate 1	Replicate 2	Replicate 3	Replicate 4	Replicate 5	Replicate 6
WT	100	100	100	100	100	100
H12N	0.231078	0.892463	1.38036	0.54	0.77	1.13
Y261A	0.164821	2.33394	2.26549	1.92	1.96	2.19
V263E	1.14275	1.16758	0.59623	0.89	1.09	1.25
E154Q	0.446663	1.0295	0.787172	0.69	0.53	0.75
F223A	0.271552	1.60657	2.4105	1.95	2.09	2.25
QQQ211PGG	0.781879	0.822608	0.93	0.86	1.09	0.8
Figure 3f.
Quantification of late reverse transcription products in cells infected with WT or IN mutant MVV vectors at 8 h post-infection
	Replicate 1	Replicate 2	Replicate 3	Replicate 4
WT	100	100	100	100			2.25136e-05
WT + ddC	24	29	23	29
E154Q	82	93	95				0.0176137
F223A	86	110	297
H12N	426	493	615
Y261A	47	94	71
V263E	154	162	134
QQQ211PGG	165	112	230

## Sheet: Figure 4
Figure 4c (Lelft panel: photobleaching traces).												Figure 4c (Right panel: photobleaching traces).
Examples of stepwise photobleaching traces of LEDGF/p75-Surf649 at three NaCl concentrations (0.2, 0.5, and 1.0 M).												Number of LEDGF/p75-Surf649 photobleaching steps per intasome, for various NaCl concentrations
Time (min)	0.2 M NaCl	0.5 M NaCl	1.0 M NaCl									0.2 M NaCl	0.5 M NaCl	1.0 M NaCl
0.064117	208.62	100.86	28.19									10	2	2
0.067567	207.71	98.57	28.33									9	7	3
0.071017	201.71	102.38	31.57									7	5	3
0.074467	191.57	83.9	28.29									7	2	2
0.077917	193.05	90.57	34.48									7	5	2
0.081367	177.95	83.48	26.29									6	4	1
0.084817	188.38	93.76	25.38									11	7	2
0.088267	195.76	93.71	23.9									6	4	3
0.091717	195.76	102	30.62									5	3	1
0.095167	178.29	92.57	28.14									6	3	1
0.098617	192.81	84.43	26.1									9	9	2
0.10207	174.19	79.57	27.62									6	2	3
0.10552	159.48	89.24	29.52									3	4	3
0.10897	154.33	84.24	31.05									4	4	2
0.11242	138.48	68.43	28.38									8	6	2
0.11587	158.86	82.67	33.14									12	5	2
0.11932	150.52	83.19	30.81									3	4	1
0.12277	151.29	77.1	25.86									14	3	1
0.12622	134.95	88.62	27.86									5	2	3
0.12967	146.9	76.14	24.9									9	3	5
0.13312	137.71	81.52	28.67									9	3	1
0.13657	143.62	74.05	19.24									8	4	2
0.14002	149.71	75.86	23.95									5	5	3
0.14347	144.57	64.33	25.1									6	3	2
0.14692	151.57	69.05	33.24									10	2	4
0.15037	148.81	49.9	41.9									7	6	3
0.15382	148.71	56.14	26.33									11	4	5
0.15727	160.19	62.29	24.95									5	4	3
0.16072	147.38	52.38	32.29									7	1	2
0.16417	162.9	59.05	27.24									7	5	2
0.16762	146	63.52	24.52									7	2	6
0.17107	148.9	57.76	25.19									6	4	2
0.17452	158	54.48	30.67									5	9	3
0.17797	151.29	49.52	40.38									9	3	3
0.18142	150	47.86	27.43									4	6	2
0.18487	148.48	52.71	24.62									4	3	4
0.18832	139.71	55.9	38.14									7	1	5
0.19177	142.43	56.48	33.24									8	2	1
0.19522	139.05	56.67	41.43									2	4	2
0.19867	160.86	63.57	24.48									8	6	4
0.20212	146.71	31.1	31.62									5	4	4
0.20557	154.05	27.67	23.33									6	4	6
0.20902	149	39.19	24.38									6	5	1
0.21247	150.76	40.57	28.29									8	3	1
0.21592	134.29	37	25.33									11	8	1
0.21937	125.43	34.95	25.76									6	12	2
0.22282	137.43	41.9	26.52									5	4	2
0.22627	121.33	36.67	28.1									3	4	2
0.22972	121.71	37.38	29.9									6	4	3
0.23317	136.62	43.95	27.24									10	4	3
0.23662	128.71	39.1	28.33									8	10	1
0.24005	125.57	34	34.1									8	6	3
0.2435	125.14	37.19	32.95									10	5	1
0.24695	133.67	43.62	29.24									7	4	3
0.2504	112.76	44.19	31.95									7	6	2
0.25385	126.86	33.1	19.43									1	4	1
0.2573	103.86	39.71	27.19									8	6	5
0.26075	100.76	35.52	31									6	5	1
0.2642	93.29	32.33	13.05									3	7	2
0.26765	90.29	43.24	10.95									4	5	2
0.2711	94.1	35.1	16.62									4	5	1
0.27455	92.1	42.76	12.95									8	3	2
0.278	77.29	26.52	10.67									5	5	4
0.28145	84.38	45.38	12.38									4	4	2
0.2849	82.57	43.19	5.19									2	4	2
0.28835	83.81	47.52	11.1									16	4	3
0.2918	86.29	51.14	13.52									8	3	1
0.29525	74.86	40.57	11.95									5	3	2
0.2987	74.29	42.71	16.19									6	5	2
0.30215	77.9	37.43	13.33									8	3	2
0.3056	80.9	42.05	16.29									10	3	3
0.30905	70.62	34.14	7.38									5	4	1
0.3125	85.05	46.19	4.76									7	2	3
0.31595	87.81	33.62	5.81									4	1	1
0.3194	72.57	34.81	10.29									5	4	2
0.32285	88.29	45.71	12.14									3	2	5
0.3263	88.33	38.48	8.38									7	4	1
0.32975	71.95	39.52	10.95									4	5	4
0.3332	89.62	40.67	9.24									8	5	7
0.33665	86.29	40.43	11.05									4	3	3
0.3401	71.24	43.29	8.71									5	2	3
0.34355	85.29	40.86	9.43									6	5	3
0.347	83.29	43.05	5.71									7	4	3
0.35045	81.14	49.24	9.9									3	5	4
0.3539	85.1	39.43	11.29									7	5	1
0.35735	86.38	36.1	10.24									7	5	2
0.3608	82.43	37.48	10.9									3	5	3
0.36425	85.43	42.48	7.57									4	2	3
0.3677	68.52	44.52	9.48									10	8	3
0.37115	89.76	56.38	6.38									8	4	5
0.3746	83.86	39.24	6.14									6	3	2
0.37805	79.43	49.43	6.95									10	4	6
0.3815	89.86	40.24	7.95									3	5	4
0.38495	89.14	44.48	7.57									4	3	1
0.3884	75.9	47.67	11.57									3	5	1
0.39185	90.1	50.71	7.81									9	4	2
0.3953	91.9	42.33	6.81									6	5	5
0.39875	71.24	53.52	6.38									9	6	4
0.4022	84.95	38.76	6.67									6	2	1
0.40565	87.29	41.9	8									5	5	4
0.4091	86.48	40.29	10.9									4	2	4
0.41255	77.57	36.29	9.86									5	4	1
0.416	56.24	40.19	7.48									9	2	4
0.41945	53.9	46.33	10.52									3	3	2
0.4229	56.52	37.62	5.62									3	3	1
0.42635	63.48	39.48	9.86									6	2	3
0.4298	61.9	49.33	9.05									4	2	4
0.43325	62.86	44.62	7.05									7	5	1
0.43668	46	42.71	9.52									5	5	4
0.44013	54.43	47.86	5.62									4	6	1
0.44358	53	48.43	10.9									6	4	2
0.44703	56.1	41.67	10.19									10	2	3
0.45048	64.67	41.14	8.05									7	5	1
0.45393	53.67	44.14	7.29									5	3	3
0.45738	58.24	45.14	5.57									8	3	3
0.46083	68.14	48.76	6									4	2	1
0.46428	60	29.14	4.95									8	4	1
0.46773	61.48	40.1	6.81									10	1	2
0.47118	58	31.43	5.52									6	2	1
0.47463	60.57	46.43	4.76									7	3	1
0.47808	52.48	30.81	6.67									4	5	2
0.48153	61.29	24.67	6.19									7	1	2
0.48498	59.38	20.86	5.71									8	4	2
0.48843	55.86	22.43	8.71									7	5	2
0.49188	55.67	25.67	11.14									13	3	2
0.49533	71.38	25.1	6									7	3	1
0.49878	59.05	27.1	9.05									6	6	1
0.50223	72.43	28.38	6.76									6	4	1
0.50568	62.57	29.95	4.76									6	5	1
0.50913	62.71	24.62	11.62									7	2	2
0.51258	57.86	25.24	7.33									4	2	1
0.51603	75.9	21	8.05									3	4	4
0.51948	57.62	24.38	3.05									5	3	1
0.52293	53.57	20.48	6.33									10	5	4
0.52638	69.57	24.76	5.14									5	4	3
0.52982	64.48	25.29	6.86									5	3	3
0.53327	55	31.52	8.86									6	4	3
0.53672	51.62	19.24	8.62									6	3	3
0.54017	56.81	29.52	9									7	4	1
0.54362	56.38	26.38	10.05									8	3	4
0.54707	62.1	21.86	6.29									4	6	1
0.55052	64.95	16	6.19									7	6	1
0.55397	62	29.9	5.71									8	4	4
0.55742	61.71	21.52	7.24									7	3	3
0.56087	52.52	24.76	6.33									8	4	3
0.56432	66.95	22.14	10.19									11	2	4
0.56777	59.67	20.33	8.9									9	4	2
0.57122	64.76	22	3.57									9	3	3
0.57467	53.57	24.14	8.38									7	5	2
0.57812	61.86	25.14	6.76									5	2	1
0.58157	56.95	16.95	8.62									6	5	3
0.58502	53.48	25.1	7.86									6	4	2
0.58847	58.14	22.81	5.86									7	2	3
0.59192	51.43	26.33	7.71									6	3	6
0.59537	61.1	23.86	7.33									3	5	2
0.59882	56.24	37.62	0.48									10	5	2
0.60227	63.62	34.9	0.95									7	3	2
0.60572	43.9	24.14	0.71									5	2	2
0.60917	54.33	33.38	0.43									8	4	2
0.61262	70.38	8.24	1.33									5	4	5
0.61607	59.95	7.19	0.33									8	6	2
0.61952	65.67	2.9	1.05									3	4	1
0.62297	59.95	11.71	1.1									4	4	1
0.62642	64.57	4.24	0.67									10	2	2
0.62987	42.33	7.62	0.29									5	4	3
0.63332	61.9	8.33	0.48									6	5	1
0.63677	55.95	6.24	0.24									13	7	2
0.64022	58.14	2.38	0.33									5	5	7
0.64367	66.48	6.95	0.33									7	2	3
0.64712	57.95	6.38	0.1									11	8	2
0.65057	60.19	6.43	0.33									9	3	2
0.65402	57.48	4.9	0.95									7	4	4
0.65747	62.81	6.43	0.19									6	2	1
0.66092	66	7.14	0.48									4	4	2
0.66437	65.05	6.76	0.38									7	4	2
0.6678	58.95	3.86	0.67									7	9	2
0.67125	53.14	7.81	0.9									6	4	1
0.6747	56.48	4.95	0.62									3	6	1
0.67815	58.1	9.05	1.48									5	3	6
0.6816	65.38	3.62	0.24									7	7	1
0.68505	58.38	8.48	2.19									4	3	3
0.6885	55.33	8.29	1.19									10	5	1
0.69195	55.62	4.24	0.52									12	3	2
0.6954	54	9.29	1.48									7	4	4
0.69885	55	5.9	0.38									7	3	2
0.7023	58.43	10.38	0.67									4	4	1
0.70575	56.48	8.24	0.9									6	3	6
0.7092	62.24	6.62	0.76									8	4	3
0.71265	62.86	9	1.33									3	9	3
0.7161	58.24	10.95	0.86									6	5	1
0.71955	61.95	6.38	1.86									6	5	1
0.723	65.14	14.67	1.14									8	4	1
0.72645	59.29	14.95	0.62									5	3	4
0.7299	54.95	12.05	1									10	5	5
0.73335	63.33	12.14	1.38									14	2	4
0.7368	64.62	7.62	0.9									12	3	1
0.74025	61.19	7.38	0.67									8	4	2
0.7437	70.62	6.86	0.62									3	5	1
0.74715	48.9	5.1	0.29									5	6	1
0.7506	56.38	12.43	0.9									13	3	4
0.75405	55.71	9.86	1.19									3	4	6
0.7575	43.81	16.14	0.48									6	5	5
0.76095	52.33	3.71	0.24									7	4	4
0.7644	61.1	10.9	1									8	1	4
0.76785	44.19	6.57	0.57									9	2	1
0.7713	61.43	7.38	1.14									9	2	3
0.77475	47.81	0.48	0.76									7	2	1
0.7782	51.62	0	0.86									5	4	4
0.78165	51.29	0.48	0.71									9	3	3
0.7851	45.67	0.67	0.86									12	3	3
0.78855	58.62	0.38	0.57									7	5	5
0.792	53	0.81	0.33									15	4	3
0.79545	53.43	0.52	1.1									7	2	1
0.7989	50.33	0.9	0.86									5	2	1
0.80235	56.1	0.52	0.48									6	2	1
0.8058	46.76	1.43	0.76									7	1	2
0.80925	59.71	1.1	0.67									8	2	1
0.8127	45.29	1.24	0.86									6	6	2
0.81615	48.38	1.33	0.38									6	4	2
0.8196	56.33	0.9	0.62									4	2	1
0.82305	47.9	1.05	0.57									7	4	2
0.8265	48.76	0.24	0.9									7	5	1
0.82993	35.24	0.62	0.48									7	6	4
0.83338	38.24	0.76	0.48									8	5	3
0.83683	38.14	0.81	0.43									10	2	2
0.84028	40.71	0.48	0.62									8	8	1
0.84373	29.95	0.29	0.57									4	4	4
0.84718	30.67	0.76	0.76									4	4	2
0.85063	37.19	0.1	0.71									10	3	3
0.85408	32.57	0.14	0.52									4	4	3
0.85753	28.24	0.62	1.29									9	4	2
0.86098	31.86	0.62	0.71									4	1	1
0.86443	32.76	0.86	1.05									8	2	1
0.86788	30.19	0.95	0.9									4	12	3
0.87133	31	0.67	0.86									4	3	1
0.87478	30.05	0.9	0.29									7	5	1
0.87823	30.71	1	1.14									10	3	1
0.88168	35.33	0.81	1.33									4	3	1
0.88513	30.76	1.33	0.33									6	6	2
0.88858	34	0.67	0.1									5	6	4
0.89203	27.71	0.43	0.33									6	6	1
0.89548	41.24	0.43	0.29									9	8	2
0.89893	33.95	0.95	1.05									8	4	2
0.90238	41.29	0.86	0.71									6	4	4
0.90583	36.52	0.43	0.33									9	4	2
0.90928	41.29	0.48	0.57									6	4	1
0.91273	32.19	0.62	0.43									5	6	3
0.91618	35.67	0.67	0.29									6	4	3
0.91963	36.43	0.67	0.38									6	2	1
0.92308	29.14	1.33	0.43									8	7	3
0.92653	36.9	0.33	0.29									2	9	1
0.92998	30.52	0.67	0.38									7	8	2
0.93343	29.48	0.52	0.57									7	4	1
0.93688	34.71	0.33	0.76									5	4	1
0.94033	41.33	0.95	0.43									12	3	1
0.94378	33.9	0.67	0.71									7	5	4
0.94723	30.29	0.9	1.05									6	4	1
0.95068	35.19	0.14	0.62									5	3	1
0.95413	40.29	0.52	0.29									5	6	3
0.95758	37.62	0.52	0.62									5	1	3
0.96103	26.67	0.19	0.52									11	2	1
0.96448	37.43	0.57	0.48									7	3	5
0.96793	31.95	0.29	1.1									7	4	3
0.97138	48.1	0.52	0.95									5	5	1
0.97483	34.9	0.43	1									4	3	2
0.97828	37.19	0.38	0.52									8	1	3
0.98173	37.52	0.24	0.62									7	2	4
0.98518	29.29	0.38	1.19									4	4	4
0.98862	21.81	0.48	1.19									4	3	1
0.99207	28.52	0.71	1.86									5	1	1
0.99552	40.38	0.71	0.71									6	5	3
0.99897	27.62	1.05	0.29									3	6	2
1.0024	30.67	0.29	0.33									8	7	4
1.0059	33.48	1.57	0.9									9	5	2
1.0093	38.19	1	0.71									8	3	4
1.0128	32.48	0.86	1.05									7	1	2
1.0162	29.57	0.9	1.76									7	3	4
1.0197	34.14	1.19	0.43									7	3	2
1.0231	36.33	0.86	1									8	6	2
1.0266	23.14	0.33	0.29									3	4	3
1.03	25.9	0.43	0.38									10	6	1
1.0335	41.33	0.9	0.48									6	3	1
1.0369	35.62	0.43	0.33									5	1	4
1.0404	29.62	0.48	0.48									4	3	1
1.0438	44.48	0.24	1.86									12	4	2
1.0473	26.38	0.43	0.81									6	3	1
1.0507	33.05	1.19	1.1									7	3	1
1.0542	40.52	0.57	1.05									12	2	3
1.0576	34.05	0.62	0.57									4	4	1
1.0611	38.24	0.38	0.33									6	6	1
1.0645	18.57	0.57	0.67									5	8	2
1.068	32.33	0.43	0.86									6	3	1
1.0714	35	0.95	0.14									7	4	4
1.0749	17.19	0.62	0.57									7	3	1
1.0783	25.24	0.76	1.05									6	4	1
1.0818	26.33	0.29	0.71									4	5	2
1.0852	19.52	0.62	0.95									6	2	2
1.0887	23.81	0.71	0.57									5	7	1
1.0921	30.95	0.57	1.29									10	2	1
1.0956	26.95	1.24	0.24									5	3	1
1.099	30.19	1.29	0.76									6	7	1
1.1025	40.67	1.05	0.48									6	7	1
1.1059	29.1	1.05	1.19									8	3	2
1.1094	17.67	0.95	1									5	3	4
1.1128	24.81	0	0.57									6	7	1
1.1163	29.38	0.43	0.52									5	2	5
1.1197	22	1.05	0.43									5	4	3
1.1232	33.95	0.52	0.43									9	6	3
1.1266	30.52	0.95	1.38									11	6	7
1.1301	32.9	0.52	0.48									4	4	2
1.1335	31.29	0.9	1.29									12	3	5
1.137	27.29	0.29	0.86									1	2	1
1.1404	37.05	0.71	1.95									3	4	1
1.1439	31.67	0.38	0.67									4	2	2
1.1473	31.1	0.29	1.14									7	2	1
1.1508	29	0.33	1.05									6	4	6
1.1542	34	0.19	0.48									4	4	6
1.1576	31.76	0.48	0.48									3	4	6
1.1611	28.38	0.52	0.33									9	3	2
1.1645	19.29	0.62	0.71									6	6	3
1.168	8.95	1.05	1.57									6	6	5
1.1715	8.71	0.24	0.95									10	5	1
1.1749	16.48	0.62	1.33									7	2	3
1.1783	12.19	0.33	1.57									10	4	1
1.1818	9.9	0.52	1.05									3	7	1
1.1853	9.52	0.48	0.76									9	2	1
1.1887	9.05	0.24	1.29									2	4	2
1.1921	7.57	1.14	0.24									8	3	2
1.1956	16.14	0.52	0.57									8	6	2
1.199	11.29	0.38	0.29									4	2	2
1.2025	5.24	0.48	0.76									13	2	2
1.206	6.29	0.67	0.86									7	2	3
1.2094	14.29	0.86	0.81									8	6	1
1.2128	15.43	0.52	0.48									2	5	2
1.2163	9.52	0.43	0.33									4	7	1
1.2198	21.38	0.52	0.43									7	3	3
1.2232	4.62	0.19	0.48									5	4	2
1.2266	12.1	0.19	1.57									4	6	2
1.2301	17	0.52	0.57									5	4	3
1.2335	12.19	0.29	0.43									7	7	4
1.237	8.71	0.52	1.19									6	3	1
1.2405	7.81	0.62	0.48									6	2	3
1.2439	9	0.71	0.19									7	3	3
1.2473	10.52	0.33	0.29									8	2	2
1.2508	14.43	1.14	0.9									3	4	2
1.2543	15.33	0.76	1.14									3	4	1
1.2577	13.19	0.81	0.38									6	3	5
1.2612	10.24	1.62	0.67									9	3	4
1.2646	7.76	0.43	0.71									2	4	2
1.268	12.14	0.52	0.62									10	3	1
1.2715	11.95	0.81	0.33									5	3	2
1.275	13.19	0.76	0.76									8	7	1
1.2784	10.38	0.95	0.95									9	3	2
1.2818	9.48	0.52	0.38									4	6	2
1.2853	10.48	0.52	0.38									8	4	3
1.2888	14.71	0.67	1.05									5	3	1
1.2922	16.19	0.38	1.19									7	4	2
1.2957	14.76	0.24	0.67									5	4	2
1.2991	11.86	0.52	1.19									4	3	2
1.3025	8.71	0.52	1.1									7	7	1
1.306	8.14	0.81	1									10	2	1
1.3095	5.29	0.48	1.14									6	6	2
1.3129	16.71	0.38	0.86									4	3	3
1.3163	11.19	0.71	0.38									7	1	2
1.3198	13.24	0.81	0.76									10	6	3
1.3232	13.05	0.81	0.33									11	1	2
1.3267	15.1	0.29	1.57									5	2	1
1.3301	9.57	0.38	1.38									8	4	2
1.3336	7.57	0.29	1.1									9	7	3
1.337	12.52	0.43	1.1									6	5	2
1.3405	14.43	0.86	0.38									6	2	2
1.3439	8.71	0.38	1.1									8	4	3
1.3474	8.52	0.71	0.62									7	2	3
1.3508	9.48	0.52	0.57									4	4	6
1.3543	11.33	0.57	0.33									8	4	2
1.3577	7.76	0.24	1.19									11	1	2
1.3612	9	0.67	0.57									10	4	1
1.3646	13.33	0.81	0.62									4	2	1
1.3681	14.71	0.29	0.57									14	3	1
1.3715	7.9	0.76	1.1									6	2	3
1.375	11.48	1.05	0.67									6	3	1
1.3784	8.14	1.67	0.95									8	4	4
1.3819	8.86	0.95	0.29									6	6	4
1.3853	10.57	0.48	0.76									8	2	2
1.3888	8.33	0.81	0.86									5	5	2
1.3922	13.1	1.48	0.62									6	2	2
1.3957	12.05	0.71	1.33									5	4	1
1.3991	15.81	1.33	1									7	5	1
1.4026	15.76	1	1.24									5	3	4
1.406	7.1	1	1									10	4	2
1.4095	10.86	0.76	0.81									6	4	1
1.4129	12.81	0.71	0.38									2	2	4
1.4164	10.9	1.05	0.86									5	3	1
1.4198	11.48	0.29	0.52									5	3	1
1.4233	7.43	0.52	0.33									6	4	1
1.4267	9.14	0.24	1.1									6	2	2
1.4302	16.71	0.81	0.19									4	2	1
1.4336	18.33	1.05	0.52									3	4	5
1.4371	12.29	0.19	0.52									7	1	5
1.4405	13.95	0.76	1.33									5	3	2
1.444	9.9	1.05	1.05									3	2	2
1.4474	9	0.43	0.57									7	2	1
1.4509	7.33	0.38	0.48									5	7	1
1.4543	9	0.38	0.71									11	4	1
1.4578	11.24	0.71	0.43									7	2	5
1.4612	16.95	1	0.38									9	2	2
1.4647	7.86	0.29	0.48									3	3	4
1.4681	13	0.81	0.38									7	3	2
1.4716	12.19	1	0.71									6	4	1
1.475	12.81	0.62	0.62									7	2	2
1.4785	12.86	0.24	1									12	2	1
1.4819	13.19	0.62	0.29									5	4	1
1.4854	9.62	0.29	0.62									10	2	3
1.4888	12.71	0.57	0.67									6	2	1
1.4923	8.71	0.38	1.1									5	5	2
1.4957	14.57	0.86	1.05									6	3	3
1.4992	8.43	0.95	0.19									9	6	3
1.5026	9.05	0.1	0.29									9	2	1
1.5061	13.95	0.57	0.9									14	2	2
1.5095	5.52	0.38	0.57									6	3	4
1.513	10.24	1.05	0.48									8	2	1
1.5164	15.62	0.43	0.76									7	2	1
1.5199	6.71	0.33	0.24									8	2	2
1.5233	10.24	1.1	0.71									6	4	1
1.5268	7.81	0.81	0.52									5	4	1
1.5302	10.81	0.19	0.43									7	2	2
1.5337	9.48	0.48	0.95									5	4	2
1.5371	9.62	1.24	0.67									11	2	2
1.5406	10.38	1.33	0.05									8	2	2
1.544	12.33	1	0.29									13	2	4
1.5475	15.43	0.43	0.38									8	7	2
1.5509	11.81	0.62	0.05									14	2	2
1.5544	14	0.33	0.43									8	1	3
1.5578	8	0.57	0.71									8	3	2
1.5613	3.95	0.1	0.52									7	4	1
1.5647	5.71	0.43	0.24									5	3	3
1.5682	8.81	0.1	0.43									6	6	3
1.5716	8	0.43	0.19									10	3	3
1.5751	13.19	0.76	0.52									6	2	2
1.5785	10	0.52	0.29									11	4	1
1.582	9.9	0.9	0.86									7	2	2
1.5854	11	0.62	1.14									6	4	1
1.5889	8.24	0.57	0.67									5	2	2
1.5923	12.43	0.67	0.62									3	3	5
1.5958	12.57	0.95	0.14									6	4	4
1.5992	13.71	1.33	0.14									7	2	1
1.6027	7.76	0.86	0.81									3	4	4
1.6061	9.76	0.62	0.76									7	5	3
1.6096	13.05	0.71	0.81									5	6	4
1.613	13.76	0.52	0.67									4	4	1
1.6165	15.95	1.24	1.14									6	2	1
1.6199	12.05	1.1	1.1									9	6	1
1.6234	7.43	0.1	0.76									6	6	4
1.6268	10.24	1	0.38									8	8	2
1.6303	10.62	1	0.62									7	5	1
1.6337	11	0.57	0.33									7	4	2
1.6372	5.71	1.33	0.62									7	2	2
1.6406	17.24	0.86	0.33									3	4	5
1.6441	10.14	0.43	0.71									1	4	1
1.6475	9.1	0.29	0.33									5	4	4
1.6509	15.48	0.1	1									4	1	3
1.6544	8.1	0.48	0.38									5	4	1
1.6579	14.95	0.57	0.19									8	2	2
1.6613	7.62	0.62	0.57									4	6	2
1.6647	8.38	0.71	0.67									6	3	2
1.6682	9.95	1.24	0.48									6	6	3
1.6717	10.67	0.48	0.76									6	3	1
1.6752	8.29	0.81	1.24									7	4	5
1.6785	11.81	0.81	0.43									10	2	2
1.682	13.71	0.29	0.43									8	2	4
1.6855	7.43	0.1	0.52									10	4	2
1.6888	11.19	0.29	0.24									6	8	1
1.6923	10.1	0.38	0.48									9	5	4
1.6958	9.81	0.48	0.57									4	3	4
1.6993	10.14	0.38	0.86									3	2	1
1.7027	14.67	0.57	0.76									10	4	1
1.7062	17.29	0.29	1.05									6	6	1
1.7097	10.38	0.38	1.43									8	3	2
1.713	7.33	0.33	1.14									5	2	3
1.7165	3.71	0.43	0.29									11	3	4
1.72	8.9	0.67	0.43									3	2	3
1.7233	10.24	0.71	0.81									4	2	4
1.7268	4.81	0.9	0.38									4	3	1
1.7303	7.95	0.38	0.67									6	1	5
1.7338	11.48	1.05	0.95									5	2	6
1.7372	8.62	0.62	0.67									4	3	4
1.7407	7.48	0.62	0.38									5	4	6
1.7442	10.1	1.14	0.57									5	4	1
1.7475	9.81	0.81	1.43									4	2	2
1.751	19.57	0.71	0.86									8	4	1
1.7545	12.9	0.86	0.62									4	4	2
1.7578	7.76	0.86	1									5	1	4
1.7613	10.14	0.33	0.86									6	3	1
1.7648	8.43	0.62	1.14									6	2	2
1.7683	10.43	0.57	1.38									3	1	2
1.7717	10.1	0.33	1									7	6	2
1.7752	14.19	0.24	0.86									4	2	1
1.7787	7.05	0.33	0.95									7	1	3
1.782	15.19	0.52	0.57									3	1	3
1.7855	9.14	1.05	1									6	3	4
1.789	29	0.9	0.67									9	9	6
1.7923	15.57	1.33	0.95									3	3	6
1.7958	16.1	1.1	0.67									6	3	3
1.7993	12.67	0.95	0.62									4	5	3
1.8027	8.9	0.48	0.33									3	2	1
1.8062	17.71	0.29	1.14									5	5	1
1.8097	13.05	0.71	0.76									5	2	1
1.8132	17.33	0.9	1.05									5	3	2
1.8165	6.52	0.38	0.33									8	6	3
1.82	1.24	0.52	0.67									6	7	2
1.8235	0.86	0.52	0.29									8	4	3
1.8268	1.05	0.19	0.33									7	3	1
1.8303	1.52	1.19	0.43									9	5	3
1.8338	1.1	0.29	0.86									7	4	3
1.8372	0.9	0.57	0.38									5	3	2
1.8407	0.71	0.48	0.24									5	5	2
1.8442	1.05	0.76	0.52									4	5
1.8477	0.76	0.05	0.76									5	2
1.851	1.38	0.67	0.95									1	2
1.8545	0.71	1.24	0.24									3	2
1.858	1.29	0.43	1.33									4	5
1.8613	0.86	0.81	0.38									4	2
1.8648	0.86	0.62	0.62									3	4
1.8683	0.95	0.38	0.62									3	1
1.8717	0.57	0.71	0.71									6	3
1.8752	1.67	0.29	0.48									5	4
1.8787	0.71	0.33	0.24									7	5
1.8822	0.81	1.1	0.38									3	3
1.8855	1.62	0.48	0.33									6	2
1.889	0.52	0.67	0.52									7	7
1.8925	0.57	1.19	0.48									7	3
1.8958	1.57	0.19	0.29									4	3
1.8993	0.95	0.48	0.71									4	3
1.9028	1.05	1.24	0.62									5	3
1.9062	0.9	1.48	0.95									6	2
1.9097	0.33	0.86	0.43									1	2
1.9132	0.76	0.52	0.57									9	2
1.9167	0.52	0.62	1.05									8	1
1.92	0.24	0.19	0.67									4	2
1.9235	0.43	0.29	0.57									5	4
1.927	0.86	0.95	0.38									4	7
1.9303	0.57	0.19	0.52									5	6
1.9338	0.48	0.33	0.71									6	4
1.9373	1.05	0.33	0.19									6	5
1.9407	1.1	0.86	0.81									4	4
1.9442	1.48	0.62	1.43									6	7
1.9477	1.29	0.33	0.71									4	2
1.9512	0.81	1.05	1.62									4	8
1.9545	1.76	1	0.48									6	5
1.958	0.67	0.9	1.48									2	1
1.9613	1.05	0.81	0.9									9	12
1.9648	1.1	0.52	0.33									8	3
1.9683	0.86	0.43	1.29									6	2
1.9718	1.14	0.95	0.81									10	1
1.9752	0.19	0.9	1.14									5	3
1.9787	0.71	0.76	0.43									9	2
1.9822	1.05	0.48	1.48									6	5
1.9855	0.62	0.71	0.52									6	5
1.989	0.62	0.14	0.19									9	10
1.9925	0.86	0.29	0.19									8	2
1.9958	1	0.43	0.29									6	2
1.9993	2	0.57	0.48									5	5
2.0028	1.62	0.29	0.38									6	4
												2	2
												5	5
												5	2
												5	2
												2	4
												5	9
												6	6
												5	5
												12	5
												5	2
												8	1
												4	3
												5	4
												5	4
												3	3
												4	4
												4	5
												3	4
												10	1
												10	4
												7	1
												7	2
												8	4
												6	7
												4	2
												4	5
												6	6
												7	5
												4	3
												8	4
												5	5
												5	2
												7	2
												7	3
												8	4
												6	6
												5	6
												5	4
												6	5
												8	6
												5	1
												6	6
													3
													5
													4
													3
													5
													4
													2
													4
													2
													3
													5
													4
													4
													7
													1
													4
													4
													3
													3
													2
													5
													4
													3
													7
													4
													2
													4
													3
													2
													5
													8
													3
													3
													7
													5
													8
													3
													3
													1
													2
													2
													5
													1
													6
													5
													3
													2
													5
													3
													5
													4
													1
													1
													6
													6
													4
													4
													3
													2
													2
													2
													5
													3
													1
													5
													5
													3
													3
													2
													3
													2
													6
													1
													1
													5
													7
													2
													5
													2
													4
													3
													3
													1
													4
													3
													3
													4
													4
													5
													3
													3
													3
													1
													4
													3
													3
													3
													2
													3
													4
													3
													2
													2
													3
													3
													6
													3
													3
													2
													6
													2
													3
													2
													6
													4
													3
													6
													1
													2
													3
													3
													4
													4
													4
													4
													2
													5
													2
													7
													3
													1
													4
													3
													4
													4
													5
													2
													5
													2
													7

## Sheet: Figure 5
Figure 5a.
Numbers of of HIV-1 and MVV vector integration sites into groups of human genes binned by expression levels (only genes with known expression levels are considered in this analysis):
Gene expression bin	MRC	HIV-1 in HEK293T cells	HIV-1 in LKO cells	MVV in HEK293T cells	MVV in LKO cells	MVV in LHKO cells
1 (Lowest expression)	12397	754	593	16253	98	1034
2	12748	909	802	17744	93	1022
3	12854	1819	1170	29268	107	1237
4	13027	3141	1501	39889	117	1374
5 (Highest expression)	13278	4528	2266	51697	145	1812
Total sites mapped	265399	22769	17478	411721	2235	24321
Frequencies (% of all mapped sites) of HIV-1 and MVV vector integration sites into groups of human genes binned by expression levels (only genes with known expression levels are considered in this analysis):
Gene expression bin	MRC	HIV-1 in HEK293T cells	HIV-1 in LKO cells	MVV in HEK293T cells	MVV in LKO cells	MVV in LHKO cells
1 (Lowest expression)	4.67	3.33	3.59	3.95	4.38	4.25
2	4.8	3.96	4.6	4.31	4.16	4.2
3	4.84	8.04	6.6	7.11	4.79	5.09
4	4.91	13.34	8.58	9.69	5.23	5.65
5 (Highest expression)	5	20.14	13.04	12.56	6.49	7.45
Relative frequency of integration per expression bin:
Gene expression bin	MRC	HIV-1 in HEK293T cells	HIV-1 in LKO cells	MVV in HEK293T cells	MVV in LKO cells	MVV in LHKO cells
1 (Lowest expression)	1	0.713062	0.768737	0.845824	0.937902	0.910064
2	1	0.825	0.958333	0.897917	0.866667	0.875
3	1	1.66116	1.36364	1.46901	0.989669	1.05165
4	1	2.7169	1.74745	1.97352	1.06517	1.15071
5 (Highest expression)	1	4.028	2.608	2.512	1.298	1.49
Figure 5b.
Numbers of MVV vector integration sites into groups of sheep genes binned by expression levels (only genes with known expression levels are considered in this analysis):
Gene expression bin	MRC	MVV in CPT3 cells	MVV in CPT3-LKO1 cells	MVV in CPT3-LHKO1 cells	MVV in LHKO2 cells
1 (Lowest expression)	15875	12521	6659	185	3814
2	16571	22403	8599	211	4997
3	16503	35349	10516	247	5890
4	16401	44395	11605	249	6299
5 (Highest expression)	16368	51423	14412	327	8063
Total sites mapped	284737	296801	145863	3880	82570
Frequencies (%) of MVV vector integration sites into groups of sheep genes binned by expression levels (only genes with known expression levels are considered in this analysis):
Gene expression bin	MRC	MVV in CPT3 cells	MVV in CPT3-LKO1 cells	MVV in CPT3-LHKO1 cells	MVV in LHKO2 cells
1 (Lowest expression)	5.57532	4.21865	4.56524	4.76804	4.61911
2	5.81976	7.54816	5.89526	5.43814	6.05183
3	5.79587	11.91	7.2095	6.36598	7.13334
4	5.76005	14.9578	7.9561	6.41753	7.62868
5 (Highest expression)	5.74846	17.3258	9.8805	8.42784	9.76505
Relative frequency of integration per expression bin:
Gene expression bin	MRC	MVV in CPT3 cells	MVV in CPT3-LKO1 cells	MVV in CPT3-LHKO1 cells	MVV in LHKO2 cells
1 (Lowest expression)	1	0.756665	0.818831	0.855205	0.828492
2	1	1.29699	1.01297	0.934428	1.03988
3	1	2.05491	1.2439	1.09836	1.23076
4	1	2.59682	1.38125	1.11414	1.32441
5 (Highest expression)	1	3.01398	1.71881	1.4661	1.69872
Figures 5c and 5d.
Local GC contents for mapped integration sites in human and sheep cells.
MVV integration sites mapped to human and sheep genomes can be downloaded from NCBI GEO database (superseries accesion code GSE196042):
https://www.ncbi.nlm.nih.gov/geo/query/acc.cgi?acc=GSE196042
GC contents of the individual integration site regions were calculated with bedtools nuc tool within windows spanning 250 bp (+/- 125 bp of each integration site)

## Sheet: Supplementary Figure 5
Supplementary Fugure 5c.											Supplementray Figure 5d.
Analysis of CSC intasome assembly containing WT MVV IN and Cy3-labeled vDNA oligonucleotide by size exclusion chromatography.											Size exclusion chromatography elution profiles of CSC intasomes assembled with Cy3-labeled vDNA and WT or mutant MVV INs.
UV (wavelengths 260 and 280 nm) and visible light (550 nm) absorbance of the eluate is given.											The values report Cy3 absorbance (mAU) at 550 nm to distinguish nucleoprotein complexes from protein aggregates.
											volume (ml)	WT	E154Q	F223A	H12N	I272E	R231E	W245E	V263E	Y225A	Y261A	QQ207GP	QQQ211PFVLinker	QQQ211PGG	V252A	V252D	W245L	Y261E
Volume (ml)	mAU at 280nm	mAU at 260nm	mAU at 550nm								0	0.405	0.067	0.247	0.234	0.674	0.53	0.287	-0.148	0.099	0.427	0.561	-0.21	0.58	0.405	0.477	0.53	-0.045
0	2.035	4.826	0.477								0.0297357	0.574	0.194	0.098	0.01	0.059	0.505	-0.012	-0.345	0.125	0.135	0.533	0.023	-0.47	-0.093	0.492	0.539	-0.687
0.033	2.312	4.492	0.657								0.0594714	0.611	0.107	-0.067	0.088	0.154	0.472	0.027	-0.359	-0.092	0.184	0.495	-0.055	-0.12	-0.085	0.584	0.495	-0.593
0.067	2.198	3.241	0.577								0.089207	0.557	0.214	-0.141	0.49	0.218	0.498	0.01	-0.355	0.09	0.285	0.53	0.051	-0.131	-0.079	0.474	0.568	-0.54
0.1	2.108	3.062	0.554								0.118943	0.608	0.084	0.066	0.829	0.387	0.83	0.07	-0.217	0.422	0.558	0.59	0.074	-0.113	0.05	0.605	0.678	-0.476
0.133	3.302	3.917	0.732								0.148678	0.76	0.109	0.272	0.876	0.668	1.034	0.344	-0.172	0.423	0.722	0.723	0.172	-0.037	0.177	0.732	0.762	-0.509
0.166	3.572	4.113	0.788								0.178414	0.771	-0.031	0.133	0.8	0.516	0.984	0.329	-0.175	0.252	0.634	0.806	0.165	-0.17	0.104	0.675	0.674	-0.664
0.2	2.828	3.054	0.547								0.20815	0.547	0.054	0.157	0.778	0.549	0.8	0.214	-0.171	0.296	0.756	0.794	0.035	-0.224	0.134	0.606	0.615	-0.663
0.233	2.26	2.205	0.486								0.237885	0.476	0.129	0.108	0.567	0.38	0.834	0.174	-0.257	0.222	0.602	0.625	0.047	-0.253	0.069	0.532	0.602	-0.676
0.266	1.821	1.616	0.419								0.267621	0.396	0.089	0.114	0.469	0.297	0.599	0.168	-0.216	0.118	0.395	0.72	0.078	-0.363	0.081	0.559	0.529	-0.708
0.3	1.473	0.96	0.395								0.297357	0.402	0.112	-0.061	0.443	0.306	0.514	0.107	-0.274	0.104	0.351	0.621	-0.121	-0.246	0.154	0.582	0.551	-0.6
0.333	1.131	0.578	0.337								0.327093	0.305	0.009	-0.064	0.294	0.107	0.553	0.143	-0.304	0.089	0.432	0.592	-0.103	-0.316	0.027	0.641	0.507	-0.813
0.366	0.941	0.092	0.249								0.356828	0.246	0.062	-0.189	0.25	0.097	0.608	0.09	-0.345	0.045	0.275	0.562	-0.274	-0.175	0	0.36	0.535	-0.778
0.399	0.773	0.092	0.175								0.386564	0.248	0.112	-0.095	0.318	0.029	0.648	0.026	-0.344	0.063	0.362	0.55	-0.125	-0.239	0.092	0.463	0.439	-0.82
0.433	0.64	-0.161	0.122								0.4163	0.142	0.029	-0.111	0.242	0.197	0.54	-0.047	-0.349	0.07	0.198	0.643	-0.123	-0.294	-0.071	0.412	0.437	-0.903
0.466	0.597	-0.369	0.098								0.446035	0.173	-0.017	-0.096	0.238	0.076	0.549	0.006	-0.327	0.053	0.359	0.511	-0.14	-0.357	0.003	0.435	0.348	-0.887
0.499	0.56	-0.359	0.079								0.475771	0.08	0.003	0.013	0.227	0.213	0.585	-0.081	-0.226	0.08	0.2	0.601	-0.335	-0.309	-0.01	0.439	0.389	-0.852
0.532	0.58	-0.684	0.097								0.505507	0.079	-0.088	-0.048	0.107	0.232	0.546	0.063	-0.311	-0.03	0.195	0.581	-0.124	-0.323	0.001	0.513	0.553	-0.946
0.566	0.628	-0.836	0.026								0.535242	0.08	0.165	-0.058	-0.006	0.153	0.454	0.039	-0.316	0.013	0.249	0.448	-0.354	-0.334	0.038	0.56	0.51	-0.876
0.599	0.763	-0.892	0.039								0.564978	0.038	0.096	-0.003	0.038	0.056	0.437	-0.083	-0.348	-0.004	0.241	0.526	-0.259	-0.342	-0.048	0.505	0.428	-0.855
0.632	0.897	-0.642	-0.009								0.594714	0.071	0.048	-0.014	0.133	0.052	0.486	0.108	-0.295	0.098	0.142	0.554	-0.214	-0.22	-0.013	0.467	0.466	-0.824
0.666	1.101	-0.473	0.035								0.624449	-0.024	0.066	-0.155	0.124	-0.038	0.429	0.084	-0.272	0.125	0.167	0.638	-0.209	-0.302	-0.035	0.587	0.501	-0.86
0.699	1.284	-0.32	-0.027								0.654185	-0.044	0.14	-0.11	0.04	0.071	0.423	0.092	-0.349	0.018	0.155	0.513	-0.17	-0.321	0.048	0.53	0.53	-0.781
0.732	1.434	-0.127	0.078								0.683921	0.026	0.128	-0.007	0.077	0.043	0.347	0.071	-0.31	0.062	0.188	0.608	-0.217	-0.365	0.007	0.437	0.494	-0.732
0.765	1.599	-0.1	-0.006								0.713656	0.022	0.131	-0.001	0.007	0.052	0.365	0.07	-0.381	0.054	0.092	0.472	-0.294	-0.3	-0.108	0.504	0.458	-0.713
0.799	1.779	-0.008	-0.028								0.743392	0.047	0.058	-0.08	0.136	0.131	0.274	0.117	-0.349	0.079	0.186	0.588	-0.253	-0.346	-0.011	0.435	0.538	-0.646
0.832	1.963	-0.389	-0.04								0.773128	-0.006	0.087	0	0.151	-0.004	0.406	0.157	-0.37	-0.11	0.258	0.68	-0.279	-0.384	0.029	0.343	0.429	-0.743
0.865	2.07	-0.213	-0.025								0.802863	-0.028	0.093	0.085	0.07	0.115	0.292	0.126	-0.365	-0.014	0.224	0.631	-0.161	-0.288	0.006	0.379	0.519	-0.786
0.899	2.2	-0.247	0.006								0.832599	-0.043	0.092	0.063	0.123	0.017	0.367	0.042	-0.343	0.011	0.223	0.624	-0.205	-0.336	-0.015	0.446	0.548	-0.749
0.932	2.313	-0.427	-0.01								0.862335	-0.011	-0.012	0.007	0.085	0.146	0.324	-0.056	-0.415	0.093	0.279	0.496	-0.165	-0.259	0.019	0.475	0.431	-0.717
0.965	2.332	-0.506	-0.033								0.89207	-0.049	-0.011	-0.124	0.178	-0.054	0.446	-0.071	-0.292	0.094	0.171	0.598	-0.238	-0.274	0.039	0.39	0.442	-0.806
0.998	2.352	-0.336	0.008								0.921806	0.003	0.101	0.024	0.099	0.035	0.372	-0.015	-0.395	-0.001	0.311	0.452	-0.237	-0.245	-0.049	0.428	0.42	-0.736
1.032	2.252	-0.553	0.006								0.951542	-0.062	0.097	0.1	0.123	0.019	0.382	-0.087	-0.293	-0.033	0.145	0.619	-0.174	-0.232	0.032	0.505	0.412	-0.656
1.065	2.163	-0.595	0.048								0.981278	-0.04	0.077	-0.037	-0.122	0.028	0.505	0.102	-0.383	-0.089	0.057	0.519	-0.215	-0.141	0.056	0.411	0.482	-0.832
1.098	2.101	-0.626	-0.114								1.01101	-0.011	-0.014	-0.059	-0.064	0.169	0.555	-0.002	-0.407	-0.057	0.004	0.527	-0.282	-0.266	-0.065	0.406	0.318	-0.663
1.132	1.941	-0.552	0.002								1.04075	0.005	0.006	-0.087	-0.118	-0.004	0.44	0.148	-0.398	-0.034	0.06	0.457	-0.183	-0.365	-0.017	0.519	0.55	-0.562
1.165	1.718	-0.641	-0.147								1.07048	0.054	0.03	-0.025	0.1	-0.053	0.539	0.037	-0.333	0.004	0.252	0.518	-0.254	-0.352	-0.085	0.566	0.505	-0.596
1.198	1.549	-0.944	-0.068								1.10022	-0.114	-0.08	-0.079	-0.011	-0.032	0.407	0.134	-0.252	0.059	0.124	0.601	-0.234	-0.325	-0.18	0.598	0.471	-0.653
1.231	1.357	-1.151	-0.047								1.12996	0.015	0.096	-0.08	0.06	0.079	0.372	0.204	-0.439	-0.144	0.112	0.532	-0.179	-0.245	-0.02	0.489	0.424	-0.595
1.265	1.159	-1.409	-0.032								1.15969	-0.162	0.16	-0.182	-0.061	0.022	0.359	-0.036	-0.347	0.037	0.225	0.667	-0.23	-0.202	-0.04	0.507	0.468	-0.8
1.298	0.974	-1.753	-0.03								1.18943	-0.033	0.064	-0.012	0.168	0.017	0.37	-0.094	-0.272	0.088	0.268	0.656	-0.278	-0.243	-0.005	0.528	0.451	-0.822
1.331	0.714	-1.444	-0.012								1.21916	-0.073	-0.013	-0.184	0.104	-0.007	0.483	0.095	-0.36	-0.063	0.2	0.613	-0.197	-0.273	-0.126	0.495	0.459	-0.728
1.364	0.63	-1.54	0.059								1.2489	-0.04	0.025	-0.007	0.068	0	0.398	0.006	-0.321	0.056	0.229	0.479	-0.198	-0.332	0.014	0.454	0.478	-0.684
1.398	0.43	-1.323	0.044								1.27863	-0.01	-0.079	-0.161	0.068	0.127	0.467	-0.035	-0.277	0.026	0.243	0.415	-0.209	-0.196	0.054	0.48	0.606	-0.798
1.431	0.294	-1.396	-0.07								1.30837	-0.076	-0.004	0.065	0.157	0.122	0.47	0.017	-0.248	-0.039	0.14	0.487	-0.228	-0.217	-0.108	0.498	0.492	-0.767
1.464	0.106	-1.459	0.023								1.33811	-0.004	0.003	-0.099	-0.001	0.036	0.381	-0.108	-0.335	-0.073	0.141	0.399	-0.264	-0.165	-0.006	0.522	0.482	-0.768
1.498	0.009	-1.631	-0.047								1.36784	0.071	0.037	-0.147	0.205	0.043	0.44	0.045	-0.452	-0.07	0.132	0.583	-0.159	-0.343	0.061	0.399	0.441	-0.704
1.531	-0.121	-1.742	0.035								1.39758	0.044	0.012	-0.204	0.009	-0.099	0.413	0.053	-0.305	-0.003	0.272	0.506	-0.131	-0.312	-0.072	0.456	0.351	-0.666
1.564	-0.182	-1.705	-0.125								1.42731	-0.054	0.017	-0.203	0.126	-0.129	0.366	-0.019	-0.232	-0.014	0.206	0.447	-0.184	-0.373	-0.046	0.669	0.531	-0.732
1.597	-0.312	-1.711	-0.029								1.45705	0.039	0.04	-0.011	0.148	-0.004	0.442	0.011	-0.322	-0.121	0.248	0.371	-0.217	-0.19	-0.107	0.483	0.468	-0.766
1.631	-0.363	-1.708	-0.012								1.48678	-0.06	0.09	-0.039	-0.008	0.184	0.548	0.064	-0.237	-0.097	0.227	0.422	-0.266	-0.289	-0.05	0.642	0.45	-0.514
1.664	-0.417	-1.722	0.018								1.51652	-0.055	0.019	-0.136	0.039	0.124	0.533	0.144	-0.237	-0.033	0.153	0.354	-0.174	-0.158	-0.199	0.482	0.614	-0.618
1.697	-0.499	-1.597	-0.098								1.54626	-0.006	0.013	-0.152	0.125	0.204	0.47	0.128	-0.213	-0.012	0.165	0.347	-0.182	-0.155	0.017	0.352	0.592	-0.673
1.731	-0.52	-1.568	-0.016								1.57599	-0.09	-0.016	-0.007	0.066	-0.001	0.551	-0.021	-0.294	0.045	0.203	0.363	-0.214	-0.279	-0.024	0.487	0.502	-0.594
1.764	-0.557	-1.59	-0.059								1.60573	0.011	0.021	-0.086	0.136	-0.079	0.56	-0.058	-0.232	-0.106	0.12	0.387	-0.191	-0.307	-0.045	0.55	0.46	-0.79
1.797	-0.552	-1.38	-0.087								1.63546	-0.032	0.142	-0.117	-0.032	-0.006	0.392	0.07	-0.35	0.06	0.351	0.604	-0.024	-0.364	-0.114	0.45	0.451	-0.748
1.83	-0.589	-1.649	-0.056								1.6652	0.012	0.15	-0.189	0.064	0.11	0.427	0.077	-0.384	-0.002	0.344	0.521	-0.24	-0.22	-0.01	0.525	0.347	-0.661
1.864	-0.604	-1.702	-0.04								1.69493	-0.098	0.004	-0.067	0.109	0.151	0.348	0.099	-0.199	-0.117	0.17	0.533	-0.342	-0.318	-0.022	0.421	0.361	-0.627
1.897	-0.559	-1.734	-0.028								1.72467	-0.025	0.134	-0.232	0.196	0.192	0.365	0.022	-0.286	-0.092	0.128	0.468	-0.16	-0.305	0.034	0.502	0.519	-0.595
1.93	-0.591	-1.725	0.067								1.75441	-0.105	-0.034	-0.197	0.117	0.156	0.362	0.114	-0.376	-0.112	0.128	0.49	-0.178	-0.284	-0.092	0.523	0.505	-0.525
1.964	-0.64	-1.838	-0.005								1.78414	-0.03	0.009	-0.176	0.133	0.033	0.48	0.137	-0.359	0.061	0.167	0.425	-0.11	-0.22	0.043	0.52	0.419	-0.584
1.997	-0.63	-1.643	-0.064								1.81388	-0.005	0.09	-0.059	0.079	0.055	0.505	0.059	-0.403	-0.047	0.137	0.488	-0.122	-0.169	-0.128	0.482	0.572	-0.479
2.03	-0.646	-1.751	0.111								1.84361	-0.074	0.096	-0.17	0.032	-0.006	0.358	0.063	-0.339	-0.022	0.149	0.67	-0.171	-0.369	-0.041	0.57	0.509	-0.642
2.063	-0.617	-1.605	-0.069								1.87335	-0.044	0.017	-0.066	0.08	0.03	0.409	-0.063	-0.363	-0.021	0.094	0.434	-0.2	-0.288	-0.061	0.538	0.438	-0.615
2.097	-0.667	-1.57	-0.046								1.90308	-0.031	-0.046	-0.24	0.003	-0.011	0.476	0.023	-0.351	-0.077	0.099	0.542	-0.169	-0.221	0.019	0.553	0.488	-0.677
2.13	-0.672	-1.797	-0.035								1.93282	0.04	-0.001	-0.197	0.09	0.035	0.424	-0.099	-0.188	0.106	0.126	0.426	-0.157	-0.3	-0.05	0.45	0.5	-0.723
2.163	-0.691	-2.015	-0.053								1.96256	0.008	-0.013	-0.113	0.051	0.083	0.498	0.008	-0.298	0.035	-0.012	0.475	-0.196	-0.315	0.01	0.445	0.523	-0.748
2.197	-0.723	-1.798	-0.017								1.99229	-0.064	0.123	-0.103	0.054	0.119	0.485	0.049	-0.355	-0.037	0.115	0.449	-0.149	-0.308	-0.072	0.524	0.517	-0.679
2.23	-0.708	-1.67	0.033								2.02203	0.1	0.124	-0.129	0.042	0.145	0.487	-0.054	-0.341	-0.033	0.057	0.49	-0.056	-0.272	-0.05	0.47	0.512	-0.522
2.263	-0.661	-1.671	-0.062								2.05176	-0.064	0.049	-0.069	0.066	0.054	0.403	-0.148	-0.373	0.002	0.241	0.383	-0.076	-0.237	0.006	0.363	0.4	-0.656
2.296	-0.708	-1.434	-0.027								2.0815	-0.017	0.088	-0.095	0.044	-0.008	0.521	-0.002	-0.328	0.07	0.165	0.42	-0.238	-0.262	-0.07	0.574	0.614	-0.819
2.33	-0.659	-1.893	-0.103								2.11123	0.016	0.001	0.005	-0.025	0.068	0.409	0.158	-0.353	-0.007	0.179	0.521	-0.132	-0.241	-0.073	0.421	0.415	-0.659
2.363	-0.685	-1.674	-0.001								2.14097	-0.003	0.092	0.063	-0.026	0.126	0.635	0.059	-0.305	-0.058	0.156	0.63	-0.091	-0.21	-0.009	0.449	0.422	-0.633
2.396	-0.643	-1.801	0.02								2.1707	-0.017	0.038	-0.047	0.131	0.249	0.426	0.104	-0.307	0.024	0.241	0.412	-0.133	-0.337	0.056	0.493	0.385	-0.528
2.429	-0.695	-2.095	-0.168								2.20044	0.004	0.076	-0.188	0.162	0.257	0.514	0.099	-0.251	0.027	0.191	0.554	-0.182	-0.257	0.014	0.483	0.52	-0.666
2.463	-0.668	-2.098	-0.046								2.23018	-0.054	0.026	-0.163	0.103	0.123	0.46	0.023	-0.399	0.043	-0.007	0.436	-0.153	-0.321	-0.149	0.552	0.564	-0.722
2.496	-0.678	-2.323	-0.124								2.25991	-0.038	0.071	-0.13	-0.048	0.198	0.407	0.004	-0.274	-0.017	0.125	0.479	-0.117	-0.323	-0.22	0.385	0.391	-0.662
2.529	-0.663	-2.263	-0.094								2.28965	-0.027	0.003	-0.17	-0.022	0.162	0.351	-0.041	-0.357	0.074	0.031	0.549	-0.155	-0.233	-0.19	0.584	0.435	-0.616
2.563	-0.73	-2.513	-0.136								2.31938	-0.12	0.014	-0.081	-0.084	0.151	0.501	-0.023	-0.302	0.01	0.139	0.49	-0.073	-0.277	-0.034	0.491	0.358	-0.77
2.596	-0.688	-2.428	-0.082								2.34912	0.038	0.087	-0.026	-0.003	0.182	0.542	-0.076	-0.276	0.115	0.058	0.424	-0.235	-0.141	0.046	0.534	0.515	-0.611
2.629	-0.751	-2.454	-0.135								2.37885	0.024	0.154	-0.144	0.035	0.102	0.445	-0.033	-0.291	0.047	0.199	0.535	-0.082	-0.307	-0.096	0.464	0.506	-0.668
2.662	-0.707	-2.793	-0.224								2.40859	-0.118	0.163	-0.081	0.075	0.103	0.481	0.067	-0.285	0.096	0.077	0.522	-0.233	-0.209	-0.06	0.444	0.375	-0.66
2.696	-0.678	-2.848	0.04								2.43833	-0.051	0.15	-0.133	-0.022	0.07	0.415	-0.061	-0.245	0.031	0.165	0.644	-0.113	-0.321	-0.14	0.495	0.518	-0.686
2.729	-0.713	-2.525	-0.131								2.46806	-0.063	-0.025	-0.011	0.056	0.225	0.488	0.081	-0.317	0.05	0.122	0.557	0.018	-0.25	0.075	0.562	0.449	-0.717
2.762	-0.7	-2.785	-0.106								2.4978	-0.166	0.008	-0.098	0.082	0.07	0.448	0.082	-0.19	0.075	0.092	0.604	-0.058	-0.151	-0.002	0.512	0.435	-0.617
2.796	-0.69	-2.716	-0.085								2.52753	-0.11	0.019	-0.036	0.022	0.04	0.48	0.126	-0.232	-0.043	0.207	0.512	-0.154	-0.203	-0.146	0.446	0.507	-0.67
2.829	-0.681	-2.573	-0.144								2.55727	-0.116	0.128	-0.106	0.038	0.013	0.479	-0.189	-0.41	0.126	0.15	0.444	-0.142	-0.155	-0.068	0.525	0.488	-0.734
2.862	-0.72	-2.579	-0.005								2.587	-0.082	0.03	-0.083	0.043	0.07	0.474	-0.004	-0.207	0.096	0.104	0.575	-0.159	-0.159	-0.108	0.369	0.496	-0.568
2.895	-0.708	-2.788	-0.048								2.61674	-0.121	-0.021	-0.024	0.051	0.22	0.458	0.091	-0.408	0.06	0.195	0.521	-0.115	-0.1	-0.082	0.592	0.394	-0.785
2.929	-0.672	-2.698	0.021								2.64648	-0.229	0.059	-0.023	0.051	-0.003	0.411	-0.079	-0.363	0.155	0.18	0.555	-0.101	-0.238	-0.029	0.507	0.557	-0.676
2.962	-0.763	-2.785	-0.072								2.67621	-0.006	0.071	0.01	0.135	0.019	0.455	0.086	-0.263	0.085	0.121	0.621	0.001	-0.166	-0.153	0.512	0.632	-0.678
2.995	-0.707	-2.679	-0.004								2.70595	-0.122	0.117	-0.001	0.142	-0.023	0.448	-0.057	-0.212	0.066	0.139	0.455	-0.02	-0.061	-0.016	0.46	0.462	-0.617
3.029	-0.704	-2.691	-0.002								2.73568	-0.111	0.126	-0.006	0.135	0.185	0.399	0.154	-0.319	0.144	0.262	0.43	-0.162	-0.126	0.043	0.555	0.466	-0.721
3.062	-0.724	-2.699	0.052								2.76542	-0.056	0.013	-0.117	-0.025	0.05	0.414	0.015	-0.297	0.149	0.178	0.415	0.01	-0.016	0.022	0.567	0.585	-0.631
3.095	-0.707	-2.834	-0.106								2.79515	-0.096	-0.041	0.003	0.038	-0.072	0.464	0.117	-0.325	0.111	0.19	0.397	-0.129	-0.102	0.014	0.57	0.538	-0.598
3.128	-0.725	-2.842	0.014								2.82489	-0.118	0.108	-0.139	0.088	0.031	0.456	0.231	-0.283	0.14	0.127	0.387	-0.097	-0.261	-0.04	0.62	0.435	-0.678
3.162	-0.713	-3.115	-0.023								2.85463	0.004	0.049	-0.122	0.28	0.111	0.521	0.174	-0.44	0.106	0.131	0.352	-0.107	-0.171	-0.036	0.447	0.509	-0.635
3.195	-0.773	-3.059	-0.062								2.88436	-0.048	0.101	-0.09	0.122	0.07	0.446	0.043	-0.287	0.143	0.083	0.47	-0.014	-0.125	-0.1	0.503	0.446	-0.593
3.228	-0.686	-3.094	-0.102								2.9141	-0.005	0.048	0.015	-0.043	0.025	0.493	0.137	-0.342	0.03	0.125	0.355	-0.044	-0.131	-0.045	0.509	0.533	-0.668
3.261	-0.752	-3.078	-0.086								2.94383	-0.083	0.166	0.019	0.065	0.04	0.444	0.062	-0.327	0.07	0.187	0.502	-0.096	-0.069	0.032	0.413	0.54	-0.521
3.295	-0.749	-3.359	-0.024								2.97357	-0.003	0.112	-0.137	0.071	0.067	0.454	0.039	-0.335	0.128	0.215	0.496	-0.014	-0.163	0.026	0.436	0.619	-0.659
3.328	-0.731	-3.104	-0.064								3.0033	-0.039	0.04	-0.125	0.138	0.035	0.533	-0.027	-0.343	0.178	0.131	0.409	0.046	-0.108	0.084	0.494	0.441	-0.557
3.361	-0.755	-3.178	-0.071								3.03304	0.007	0.142	-0.047	0.177	0.041	0.52	-0.011	-0.3	0.079	0.165	0.455	-0.153	-0.085	-0.015	0.483	0.465	-0.628
3.395	-0.736	-3.263	-0.088								3.06278	-0.03	0.106	-0.056	0.063	0.108	0.299	-0.008	-0.314	0.091	0.058	0.382	-0.055	-0.003	-0.076	0.467	0.482	-0.554
3.428	-0.774	-3.017	-0.122								3.09251	-0.046	-0.045	-0.123	0.115	0.068	0.441	0.064	-0.311	0.092	0.165	0.563	-0.023	-0.184	-0.18	0.516	0.418	-0.564
3.461	-0.792	-3.143	-0.007								3.12225	-0.002	0.079	-0.159	0.206	0.109	0.492	0.022	-0.253	0.049	0.139	0.451	-0.093	-0.148	-0.04	0.487	0.526	-0.655
3.494	-0.731	-3.093	-0.105								3.15198	-0.034	-0.011	-0.174	0.23	0.032	0.556	0.065	-0.294	0.123	0.186	0.381	-0.075	-0.042	-0.116	0.553	0.405	-0.661
3.528	-0.76	-3.184	-0.043								3.18172	-0.062	0.022	-0.145	0.311	0.152	0.522	0.144	-0.18	0.131	0.173	0.332	-0.116	-0.263	-0.088	0.432	0.438	-0.556
3.561	-0.731	-3.206	-0.043								3.21145	-0.101	0.047	-0.219	0.211	0.186	0.451	0.068	-0.352	0.134	0.261	0.501	-0.066	-0.088	-0.05	0.525	0.585	-0.636
3.594	-0.78	-3.024	-0.097								3.24119	-0.058	0.07	0.003	0.19	0.165	0.311	0.06	-0.252	0.232	0.291	0.411	-0.146	-0.256	-0.005	0.426	0.421	-0.619
3.628	-0.828	-2.949	0.021								3.27093	-0.054	0.07	-0.222	0.181	0.066	0.436	-0.036	-0.302	0.261	0.072	0.337	0.015	-0.124	0.001	0.403	0.526	-0.476
3.661	-0.755	-2.796	-0.049								3.30066	-0.021	0.001	-0.278	0.177	0.169	0.386	-0.076	-0.231	0.135	0.236	0.501	-0.168	-0.129	0.05	0.459	0.61	-0.688
3.694	-0.769	-2.409	0.05								3.3304	-0.044	0.093	-0.197	0.265	0.183	0.438	-0.007	-0.189	0.186	0.184	0.458	-0.055	-0.188	-0.105	0.385	0.355	-0.524
3.727	-0.795	-2.522	-0.064								3.36013	-0.038	0.099	-0.193	0.267	0.192	0.45	-0.084	-0.091	0.16	0.259	0.399	0.02	-0.117	-0.066	0.489	0.424	-0.6
3.761	-0.802	-2.714	-0.063								3.38987	-0.197	0.197	-0.097	0.136	0.283	0.461	-0.015	-0.183	0.207	0.171	0.365	-0.19	-0.066	-0.115	0.464	0.606	-0.606
3.794	-0.752	-2.468	-0.005								3.4196	-0.073	0.024	-0.122	0.246	0.162	0.394	0.015	-0.268	0.213	0.257	0.529	-0.186	0.048	-0.016	0.485	0.485	-0.616
3.827	-0.796	-2.615	-0.08								3.44934	-0.025	0.04	-0.111	0.199	0.022	0.328	-0.026	-0.204	0.149	0.121	0.393	0.001	-0.03	-0.19	0.573	0.51	-0.525
3.861	-0.759	-2.241	-0.001								3.47907	-0.105	-0.001	-0.087	0.017	0.007	0.452	0.04	-0.224	0.14	0.24	0.5	-0.021	-0.092	-0.139	0.522	0.459	-0.583
3.894	-0.762	-1.975	-0.155								3.50881	-0.024	-0.011	-0.142	0.099	0.099	0.396	0.036	-0.248	0.161	0.173	0.43	-0.008	-0.205	-0.088	0.482	0.542	-0.716
3.927	-0.775	-1.947	-0.123								3.53855	-0.052	-0.011	-0.003	0.226	0.134	0.566	0.086	-0.319	0.12	0.358	0.423	0.062	-0.198	-0.204	0.433	0.445	-0.628
3.96	-0.762	-2.11	0.027								3.56828	-0.162	-0.054	-0.053	0.096	0.089	0.435	-0.036	-0.191	0.074	0.258	0.426	0.017	-0.113	-0.01	0.537	0.376	-0.671
3.994	-0.773	-2.12	-0.032								3.59802	-0.021	0.019	-0.02	0.122	0.11	0.354	-0.017	-0.153	0.128	0.273	0.409	0.069	-0.161	-0.066	0.421	0.448	-0.59
4.027	-0.805	-1.861	-0.067								3.62775	0.014	0.095	-0.06	0.146	0.152	0.33	-0.017	-0.147	0.114	0.203	0.242	0.007	-0.038	0.035	0.433	0.477	-0.625
4.06	-0.77	-1.817	-0.107								3.65749	-0.027	0.098	-0.038	0.175	0.241	0.448	-0.026	-0.144	0.176	0.227	0.392	-0.02	-0.243	-0.027	0.577	0.537	-0.56
4.093	-0.715	-1.815	-0.12								3.68722	-0.004	0.027	-0.086	0.089	0.153	0.398	0.08	-0.34	0.099	0.204	0.347	-0.027	-0.049	-0.047	0.538	0.443	-0.648
4.127	-0.762	-1.828	-0.037								3.71696	-0.078	0.097	-0.052	-0.033	0.078	0.476	-0.096	-0.274	0.1	0.146	0.438	0.042	0.086	0.036	0.571	0.532	-0.729
4.16	-0.756	-2.137	-0.13								3.7467	-0.045	0.218	0.009	0.129	0.165	0.547	0.093	-0.246	0.117	0.165	0.405	0.119	-0.035	-0.041	0.396	0.456	-0.736
4.193	-0.81	-2.272	-0.102								3.77643	-0.005	0.054	-0.074	0.252	0.08	0.349	0.137	-0.315	0.088	0.238	0.352	-0.094	-0.029	-0.007	0.571	0.475	-0.613
4.227	-0.795	-2.263	-0.116								3.80617	-0.044	0.176	-0.144	0.128	0.109	0.492	0.165	-0.313	0.099	0.254	0.357	-0.042	-0.157	-0.062	0.475	0.417	-0.691
4.26	-0.772	-2.673	-0.101								3.8359	0.01	0.169	-0.047	0.099	0.193	0.36	0.106	-0.276	0.117	0.173	0.467	0.026	0.01	0.004	0.539	0.492	-0.701
4.293	-0.776	-2.579	-0.105								3.86564	-0.145	0.236	-0.037	0.164	0.114	0.393	0.092	-0.332	0.028	0.285	0.489	-0.087	-0.092	0.007	0.62	0.438	-0.757
4.326	-0.753	-2.624	-0.19								3.89537	-0.1	0.164	-0.03	0.031	0.172	0.491	0.108	-0.27	-0.024	0.237	0.544	0.068	0.011	-0.013	0.484	0.459	-0.763
4.36	-0.79	-2.738	-0.126								3.92511	-0.064	0.051	0.053	0.09	0.085	0.443	-0.061	-0.28	0.007	0.342	0.409	0.202	-0.109	0.033	0.378	0.495	-0.625
4.393	-0.822	-3.059	-0.017								3.95485	0.022	0.176	-0.063	0.013	0.131	0.324	-0.06	-0.303	0.109	0.237	0.555	0.063	-0.094	0.001	0.501	0.559	-0.601
4.426	-0.76	-3.107	-0.073								3.98458	-0.096	0.125	-0.182	0.163	0.134	0.373	0.05	-0.219	0.119	0.218	0.616	0.09	0.004	0.013	0.387	0.624	-0.631
4.46	-0.814	-3.306	-0.195								4.01432	-0.118	0.095	-0.084	0.043	0.067	0.53	0.095	-0.194	0.082	0.218	0.622	0.168	-0.14	-0.032	0.544	0.544	-0.73
4.493	-0.778	-3.382	-0.118								4.04405	-0.095	0.153	-0.116	0.043	0.15	0.45	-0.046	-0.298	0.078	0.245	0.513	0.029	-0.038	-0.073	0.525	0.565	-0.659
4.526	-0.802	-3.28	-0.073								4.07379	-0.12	0.123	-0.081	0.013	0.155	0.424	0.094	-0.186	0.015	0.215	0.541	0.033	-0.099	0.078	0.543	0.619	-0.528
4.559	-0.77	-3.145	-0.056								4.10352	-0.042	0.005	-0.25	0.106	0.173	0.437	0.115	-0.138	0.028	0.161	0.523	0.054	-0.048	0	0.378	0.515	-0.595
4.593	-0.732	-3.52	0.022								4.13326	-0.108	0.045	-0.05	0.084	0.157	0.569	0.006	-0.194	-0.026	0.046	0.512	-0.045	-0.156	-0.001	0.495	0.459	-0.664
4.626	-0.777	-3.493	0.018								4.163	-0.071	0.127	-0.108	0.149	0.182	0.344	0.083	-0.109	0.06	0.283	0.436	0.061	-0.008	-0.072	0.392	0.587	-0.538
4.659	-0.728	-3.624	-0.121								4.19273	-0.102	0.012	-0.2	0.256	0.179	0.432	0.131	-0.071	0.055	0.259	0.544	-0.025	0.034	-0.084	0.409	0.544	-0.572
4.693	-0.753	-3.685	0.035								4.22247	-0.014	0.082	-0.09	0.194	0.157	0.442	0.042	-0.294	-0.019	0.218	0.562	-0.006	-0.059	-0.068	0.531	0.579	-0.679
4.726	-0.756	-3.452	-0.114								4.2522	-0.097	-0.02	-0.224	0.207	0.131	0.539	0.113	-0.273	0.091	0.282	0.479	0.078	-0.184	0.012	0.446	0.602	-0.711
4.759	-0.722	-3.756	-0.072								4.28194	-0.158	0.078	-0.186	0.187	0.142	0.42	0	-0.265	0.048	0.295	0.554	-0.06	-0.043	-0.084	0.492	0.453	-0.719
4.792	-0.738	-3.848	0.011								4.31167	-0.157	0.103	-0.04	0.09	0.164	0.408	-0.014	-0.273	0.037	0.042	0.414	-0.133	-0.134	-0.082	0.526	0.409	-0.678
4.826	-0.8	-4.069	0.06								4.34141	-0.115	0.064	0.001	0.104	0.134	0.559	0.078	-0.169	0.156	0.217	0.607	0.06	-0.061	-0.079	0.46	0.4	-0.501
4.859	-0.744	-3.994	0.052								4.37115	-0.017	0.16	-0.124	0.076	0.008	0.419	0.072	-0.375	0.144	0.281	0.581	0.073	0.104	-0.002	0.519	0.399	-0.662
4.892	-0.744	-4.026	0.069								4.40088	-0.055	0.229	-0.073	0.073	0.112	0.428	0.035	-0.213	0.106	0.28	0.49	0.045	-0.025	-0.043	0.661	0.498	-0.635
4.925	-0.737	-4.189	-0.107								4.43062	-0.169	0.181	-0.123	0.12	0.062	0.349	-0.018	-0.18	0.097	0.282	0.502	0.023	-0.053	-0.088	0.535	0.487	-0.612
4.959	-0.805	-4.255	0.069								4.46035	-0.121	0.238	-0.074	0.161	0.113	0.468	-0.095	-0.068	0.052	0.252	0.48	0.059	-0.045	0.06	0.4	0.49	-0.695
4.992	-0.786	-4.368	-0.069								4.49009	-0.138	0.221	-0.11	0.209	0.057	0.412	0.059	-0.159	-0.047	0.238	0.438	0.053	-0.044	0.05	0.47	0.566	-0.549
5.025	-0.78	-4.409	-0.05								4.51982	0.01	0.122	-0.292	0.218	0.09	0.365	0.098	-0.189	0.179	0.269	0.305	0.058	-0.014	-0.036	0.526	0.468	-0.587
5.059	-0.775	-4.31	-0.013								4.54956	0.007	0.132	-0.067	0.109	0.058	0.381	0.069	-0.22	0.149	0.253	0.368	0	0.033	0.005	0.576	0.465	-0.762
5.092	-0.786	-4.337	-0.076								4.5793	0.033	0.157	-0.088	0.189	0.107	0.412	0.039	-0.172	0.162	0.228	0.451	-0.051	-0.003	0.063	0.538	0.444	-0.622
5.125	-0.76	-4.412	0.028								4.60903	-0.005	0.131	-0.065	0.171	0.039	0.348	0.034	-0.279	0.195	0.243	0.486	0.046	0.001	0.013	0.516	0.344	-0.567
5.158	-0.788	-4.594	-0.011								4.63877	-0.127	0.084	-0.117	0.167	0.037	0.409	0.18	-0.187	0.082	0.309	0.402	-0.067	-0.054	-0.005	0.557	0.435	-0.857
5.192	-0.823	-4.692	0.004								4.6685	0.035	0.122	-0.124	0.126	0.077	0.353	0.156	-0.165	0.185	0.172	0.483	0.131	0.071	0.008	0.579	0.383	-0.709
5.225	-0.813	-4.872	-0.023								4.69824	-0.115	0.114	-0.013	0.136	-0.059	0.449	0.186	-0.19	0.13	0.248	0.439	-0.062	-0.025	0.067	0.393	0.421	-0.676
5.258	-0.75	-4.751	-0.11								4.72797	-0.067	0.174	-0.185	0.076	0.034	0.443	0.132	-0.334	0.104	0.296	0.372	0.032	0.014	0.083	0.455	0.435	-0.758
5.292	-0.745	-4.761	-0.042								4.75771	-0.062	0.163	-0.197	0.15	0.118	0.319	0.038	-0.245	0.163	0.244	0.351	0.019	0.056	-0.042	0.502	0.394	-0.682
5.325	-0.741	-5.044	-0.083								4.78744	0.073	0.087	-0.158	0.177	0.114	0.464	0.229	-0.235	0.145	0.309	0.327	0.041	0.037	0.116	0.517	0.377	-0.646
5.358	-0.709	-5.164	-0.085								4.81718	0.066	0.157	-0.266	0.086	0.193	0.434	0.189	-0.199	0.031	0.396	0.554	-0.075	0.018	-0.01	0.524	0.585	-0.616
5.391	-0.741	-4.832	-0.146								4.84692	0.001	0.123	-0.158	0.192	0.223	0.377	0.208	-0.233	0.075	0.15	0.515	0.027	0.025	-0.096	0.485	0.377	-0.559
5.425	-0.726	-4.928	-0.133								4.87665	0.007	0.07	-0.181	0.083	0.073	0.469	0.291	-0.156	0.194	0.334	0.525	0.004	0.03	-0.007	0.499	0.484	-0.599
5.458	-0.691	-4.875	-0.02								4.90639	-0.098	0.11	-0.12	0.159	0.138	0.412	0.148	-0.282	0.212	0.218	0.495	-0.003	-0.033	0	0.398	0.45	-0.587
5.491	-0.637	-4.811	0.062								4.93612	0.071	0.133	-0.216	0.077	0.146	0.496	-0.018	-0.325	0.145	0.145	0.485	0.063	0.012	-0.117	0.475	0.515	-0.572
5.525	-0.664	-4.87	-0.065								4.96586	-0.069	0.112	-0.08	0.039	0.097	0.438	0.153	-0.221	0.162	0.257	0.549	-0.077	-0.021	-0.181	0.447	0.592	-0.686
5.558	-0.684	-4.727	-0.079								4.99559	-0.051	0.102	-0.158	0.09	0.072	0.424	0.144	-0.2	0.165	0.265	0.481	0.013	0.104	-0.02	0.54	0.511	-0.629
5.591	-0.603	-5.259	0.051								5.02533	-0.011	0.125	-0.267	0.245	0.09	0.382	0.021	-0.283	0.145	0.277	0.605	-0.008	-0.001	-0.049	0.528	0.412	-0.595
5.624	-0.57	-5.102	0.015								5.05507	-0.108	0.159	-0.081	0.041	-0.03	0.46	0.08	-0.321	0.105	0.184	0.543	-0.021	0.021	0.039	0.464	0.504	-0.541
5.658	-0.561	-5.156	-0.05								5.0848	0.046	0.152	-0.178	-0.04	0.116	0.485	0.152	-0.286	0.094	0.217	0.573	0.051	0.068	-0.034	0.403	0.488	-0.501
5.691	-0.496	-5.272	-0.033								5.11454	-0.118	0.105	-0.233	0.135	0.033	0.516	-0.004	-0.21	0.155	0.231	0.429	0.062	-0.017	-0.145	0.507	0.41	-0.676
5.724	-0.47	-5.359	0.025								5.14427	-0.023	0.168	-0.239	0.104	0.114	0.426	0.049	-0.26	0.08	0.125	0.483	0.051	0.116	-0.005	0.663	0.562	-0.581
5.757	-0.486	-5.139	-0.131								5.17401	-0.066	0.019	-0.16	0.012	0.14	0.418	-0.037	-0.153	0.097	0.269	0.352	0.025	0.121	-0.05	0.513	0.51	-0.628
5.791	-0.43	-5.078	-0.014								5.20374	-0.006	0.146	-0.149	-0.065	0.172	0.437	0.095	-0.299	0.224	0.225	0.49	-0.003	-0.022	-0.017	0.506	0.484	-0.595
5.824	-0.413	-5.1	-0.141								5.23348	-0.121	0.124	-0.185	0.169	0.083	0.466	0.009	-0.156	0.061	0.252	0.496	-0.027	0.178	0.057	0.436	0.512	-0.547
5.857	-0.463	-5.382	-0.143								5.26322	-0.042	0.198	-0.12	0.104	0.163	0.528	0.097	-0.295	0.098	0.358	0.467	0.028	0.067	-0.123	0.563	0.503	-0.589
5.891	-0.397	-5.049	-0.003								5.29295	-0.115	0.167	-0.155	0.16	0.161	0.418	0.083	-0.211	0.169	0.244	0.458	0.011	0.011	-0.074	0.493	0.485	-0.483
5.924	-0.363	-4.98	-0.125								5.32269	-0.025	0.102	-0.112	0.174	0.045	0.385	0.145	-0.157	0.18	0.297	0.471	0.218	0.021	-0.124	0.594	0.544	-0.573
5.957	-0.404	-5.279	-0.089								5.35242	-0.185	0.039	-0.139	0.093	0.043	0.392	0.083	-0.162	0.185	0.178	0.561	0.03	-0.06	-0.07	0.487	0.342	-0.731
5.99	-0.374	-5.387	-0.1								5.38216	-0.058	0.152	-0.178	0.182	0.077	0.493	0.083	-0.126	0.139	0.212	0.524	0.094	-0.032	-0.013	0.489	0.402	-0.509
6.024	-0.388	-5.299	-0.147								5.41189	-0.096	0.138	-0.075	0.115	0.09	0.487	0.279	-0.128	0.109	0.209	0.515	0.065	-0.017	-0.173	0.501	0.481	-0.545
6.057	-0.399	-5.315	-0.19								5.44163	-0.006	0.123	-0.074	0.13	0.15	0.466	0	-0.189	0.123	0.272	0.564	0.099	0.097	-0.08	0.585	0.653	-0.511
6.09	-0.394	-5.399	-0.062								5.47137	0.122	0.103	-0.177	0.138	0.177	0.577	-0.008	-0.189	0.138	0.18	0.51	0.214	0	-0.084	0.504	0.501	-0.638
6.124	-0.452	-5.482	-0.197								5.5011	-0.068	0.083	-0.14	0.179	0.245	0.354	0.016	-0.177	0.076	0.23	0.543	0.195	0.031	0.029	0.578	0.507	-0.718
6.157	-0.394	-5.707	0.007								5.53084	-0.063	0.121	-0.205	0.12	0.151	0.43	0.04	-0.211	0.188	0.333	0.462	0.119	0.161	-0.068	0.515	0.499	-0.594
6.19	-0.46	-5.665	-0.066								5.56057	0.051	0.158	-0.177	0.191	0.219	0.501	0.094	-0.176	0.246	0.127	0.359	0.083	0.078	-0.131	0.588	0.571	-0.671
6.223	-0.478	-5.55	-0.1								5.59031	0.007	0.083	-0.231	0.206	0.094	0.535	0.001	-0.134	0.118	0.295	0.431	0.159	-0.053	-0.047	0.562	0.518	-0.568
6.257	-0.544	-5.533	-0.064								5.62004	0.023	0.14	-0.147	0.133	0.159	0.423	0.057	-0.002	0.076	0.218	0.414	0.269	0.097	-0.002	0.518	0.531	-0.614
6.29	-0.539	-5.619	-0.143								5.64978	-0.044	0.132	-0.236	0.256	0.115	0.384	0.108	-0.057	0.086	0.139	0.55	0.09	0.149	-0.048	0.421	0.569	-0.564
6.323	-0.565	-6.028	-0.128								5.67952	0.06	0.12	-0.212	0.198	0.155	0.448	0.136	-0.103	0.08	0.292	0.514	0.208	0.07	-0.078	0.524	0.461	-0.585
6.357	-0.59	-6.392	-0.089								5.70925	-0.086	0.193	-0.096	0.095	0.028	0.524	0.165	-0.041	0.135	0.234	0.461	0.284	0.089	-0.062	0.511	0.525	-0.653
6.39	-0.596	-6.632	-0.125								5.73899	-0.067	0.149	-0.177	0.212	0.18	0.455	0.072	0.035	0.058	0.333	0.4	0.167	-0.059	-0.073	0.525	0.52	-0.557
6.423	-0.64	-6.58	-0.033								5.76872	-0.028	0.136	-0.191	0.065	0.091	0.625	0.069	-0.093	0.141	0.3	0.493	0.158	0.117	-0.071	0.582	0.528	-0.57
6.456	-0.65	-6.305	-0.028								5.79846	-0.177	0.136	-0.044	0.15	0.149	0.598	0.159	-0.199	0.199	0.248	0.485	0.032	0.065	-0.125	0.532	0.533	-0.523
6.49	-0.62	-6.346	-0.112								5.82819	-0.122	0.287	-0.174	0.257	0.144	0.411	0.078	-0.155	0.138	0.128	0.498	0.022	0.117	-0.134	0.542	0.414	-0.641
6.523	-0.725	-6.471	-0.053								5.85793	-0.003	0.188	-0.212	0.167	0.104	0.473	0.054	-0.117	0.129	0.247	0.598	0.233	0.059	-0.021	0.529	0.472	-0.576
6.556	-0.756	-6.497	-0.196								5.88767	-0.157	0.028	-0.215	0.002	0.043	0.442	0.053	-0.104	0.092	0.198	0.533	-0.008	0.1	0.006	0.5	0.33	-0.515
6.59	-0.717	-6.771	-0.127								5.9174	-0.045	0.153	-0.062	0.124	0.155	0.397	0.06	-0.172	0.222	0.236	0.549	0.083	0.17	0.03	0.528	0.505	-0.686
6.623	-0.773	-6.648	-0.17								5.94714	-0.148	0.046	-0.093	0.086	0.136	0.386	0.187	-0.09	0.185	0.299	0.501	0.092	-0.015	0.012	0.457	0.376	-0.559
6.656	-0.734	-6.605	-0.147								5.97687	-0.109	0.13	-0.13	0.178	0.061	0.396	0.143	-0.089	0.223	0.237	0.546	0.089	0.049	0.087	0.504	0.376	-0.427
6.689	-0.806	-6.693	-0.092								6.00661	-0.238	0.237	-0.137	0.142	0.136	0.328	0.094	-0.12	0.182	0.452	0.491	0.099	0.03	-0.02	0.478	0.467	-0.494
6.723	-0.746	-6.682	-0.225								6.03634	-0.096	0.17	-0.077	0.136	0.112	0.536	0.109	-0.168	0.106	0.313	0.481	0.301	0.144	0.032	0.395	0.412	-0.6
6.756	-0.78	-6.882	-0.16								6.06608	-0.087	0.306	-0.081	0.247	0.189	0.416	0.179	-0.212	0.097	0.364	0.552	0.217	0.18	0.011	0.347	0.415	-0.676
6.789	-0.827	-6.981	-0.089								6.09581	-0.178	0.173	-0.142	0.173	0.181	0.386	0.108	-0.041	0.211	0.317	0.617	0.032	0.115	0.001	0.476	0.54	-0.681
6.822	-0.827	-7.205	-0.094								6.12555	0.019	0.175	-0.105	-0.082	0.131	0.523	0.108	-0.282	0.23	0.298	0.419	0.305	-0.02	0.077	0.506	0.473	-0.662
6.856	-0.791	-7.43	-0.028								6.15529	-0.066	0.184	-0.089	0.123	0.085	0.495	0.008	-0.212	0.316	0.252	0.59	0.273	0.075	0.047	0.586	0.457	-0.613
6.889	-0.833	-7.207	-0.188								6.18502	-0.112	0.253	-0.125	0.135	0.203	0.47	-0.052	-0.076	0.242	0.255	0.504	0.219	-0.069	0.061	0.609	0.423	-0.443
6.922	-0.804	-6.969	-0.163								6.21476	-0.075	0.204	-0.225	0.144	0.17	0.53	-0.025	-0.202	0.083	0.266	0.686	0.151	-0.024	-0.034	0.394	0.353	-0.493
6.956	-0.738	-7.075	-0.065								6.24449	-0.123	0.154	-0.062	0.184	0.074	0.536	0.034	-0.063	0.079	0.397	0.571	0.05	-0.019	0.022	0.581	0.416	-0.524
6.989	-0.817	-7.23	-0.012								6.27423	-0.095	0.055	-0.009	0.193	0.095	0.543	0.048	-0.015	0.04	0.396	0.588	0.134	0.044	0.118	0.61	0.5	-0.582
7.022	-0.798	-7.236	-0.004								6.30396	-0.073	0.089	-0.259	0.126	0.066	0.456	0.122	-0.159	0.126	0.377	0.398	0.135	0.115	0.046	0.531	0.555	-0.572
7.055	-0.827	-7.143	-0.064								6.3337	-0.069	0.112	-0.057	0.197	0.088	0.493	0.081	-0.15	0.069	0.246	0.512	0.189	-0.052	-0.017	0.595	0.541	-0.578
7.089	-0.852	-7.075	-0.209								6.36344	-0.146	0.141	-0.168	0.15	0.28	0.571	0.143	-0.073	0.136	0.235	0.627	0.307	0.047	-0.055	0.482	0.506	-0.551
7.122	-0.795	-7.172	-0.109								6.39317	-0.006	0.157	-0.195	0.247	0.188	0.547	0.096	-0.144	0.168	0.307	0.67	0.214	0.119	0.106	0.465	0.454	-0.521
7.155	-0.851	-7.108	-0.202								6.42291	-0.067	0.079	-0.19	0.071	0.131	0.501	0.09	-0.11	0.156	0.27	0.541	0.278	0.03	0.029	0.54	0.544	-0.439
7.189	-0.825	-6.803	-0.023								6.45264	-0.112	0.23	-0.11	0.267	0.155	0.564	0.197	-0.067	0.073	0.341	0.539	0.28	-0.008	-0.101	0.548	0.465	-0.372
7.222	-0.786	-7.119	-0.246								6.48238	-0.051	0.238	-0.159	0.216	0.2	0.405	-0.036	-0.118	0.052	0.395	0.528	0.173	0.055	0.063	0.567	0.445	-0.55
7.255	-0.864	-7.082	-0.082								6.51211	-0.2	0.147	-0.182	0.083	0.136	0.481	0.17	-0.144	0.148	0.348	0.552	0.151	0.069	0.051	0.439	0.524	-0.449
7.288	-0.781	-7.169	-0.15								6.54185	-0.063	0.194	-0.24	0.207	0.202	0.414	0.058	-0.245	0.278	0.163	0.497	0.018	0.079	0.144	0.505	0.469	-0.581
7.322	-0.66	-7.324	-0.158								6.57159	-0.064	0.169	-0.189	0.253	0.196	0.408	0.141	-0.066	0.15	0.252	0.507	0.125	0.043	-0.001	0.553	0.588	-0.473
7.355	-0.466	-7.107	0.043								6.60132	-0.218	0.176	-0.111	0.245	0.08	0.516	0.103	-0.083	0.16	0.296	0.638	0.316	0.15	0.046	0.496	0.612	-0.619
7.388	-0.134	-6.879	0.064								6.63106	-0.057	0.036	-0.077	0.188	0.149	0.402	0.085	-0.15	0.049	0.287	0.563	0.169	0.051	0.037	0.56	0.537	-0.506
7.422	0.305	-6.462	0.116								6.66079	-0.176	0.082	-0.143	0.262	0.143	0.534	0.191	-0.074	0.203	0.343	0.579	0.249	0.105	0.006	0.53	0.39	-0.563
7.455	0.829	-6.08	0.197								6.69053	-0.198	0.145	-0.132	0.267	0.139	0.58	0.143	-0.05	0.284	0.289	0.573	0.186	-0.015	-0.088	0.415	0.538	-0.482
7.488	1.408	-5.338	0.32								6.72026	-0.129	0.19	-0.166	0.188	0.064	0.497	0.223	-0.074	0.166	0.267	0.551	0.207	0.129	-0.001	0.461	0.471	-0.486
7.521	2.057	-4.597	0.53								6.75	-0.089	0.151	-0.209	0.22	0.214	0.458	0.327	-0.16	0.197	0.398	0.536	0.122	-0.03	-0.007	0.57	0.466	-0.573
7.555	2.797	-3.421	0.701								6.77974	-0.111	0.078	-0.146	0.344	0.189	0.487	0.251	-0.183	0.022	0.266	0.637	0.228	0.018	0.091	0.46	0.412	-0.552
7.588	3.51	-2.362	0.572								6.80947	-0.023	0.207	-0.148	0.272	0.276	0.517	0.179	-0.138	0.165	0.236	0.437	0.1	0.018	-0.021	0.497	0.418	-0.574
7.621	4.317	-1.383	0.729								6.83921	-0.163	0.127	-0.15	0.298	0.124	0.517	0.06	-0.072	0.233	0.444	0.562	0.197	0.028	-0.028	0.525	0.489	-0.668
7.654	5.193	-0.089	0.922								6.86894	-0.151	0.17	-0.124	0.25	0.243	0.549	0.161	-0.128	0.24	0.254	0.659	0.167	-0.006	-0.118	0.58	0.469	-0.422
7.688	6.193	0.972	1.156								6.89868	-0.15	0.106	-0.243	0.251	0.195	0.532	0.086	-0.146	0.204	0.394	0.601	0.098	0.01	-0.026	0.606	0.489	-0.619
7.721	7.131	2.506	1.286								6.92841	-0.047	0.273	-0.114	0.204	0.114	0.547	0.243	-0.229	0.222	0.333	0.499	0.191	0.118	0.054	0.599	0.36	-0.525
7.754	8.222	3.675	1.403								6.95815	0.002	0.203	0.036	0.196	0.187	0.569	0.287	-0.136	0.173	0.275	0.444	0.074	0.083	-0.099	0.62	0.416	-0.56
7.788	9.369	4.889	1.82								6.98789	0.008	0.25	-0.074	0.279	0.27	0.51	0.291	-0.146	0.213	0.333	0.536	0.178	0.045	-0.03	0.536	0.406	-0.618
7.821	10.541	6.32	1.813								7.01762	-0.079	0.14	0.006	0.233	0.081	0.536	0.338	-0.149	0.243	0.394	0.469	0.27	0.019	0.056	0.506	0.366	-0.51
7.854	11.997	8.001	2.182								7.04736	-0.209	0.12	-0.031	0.237	0.089	0.573	0.214	-0.122	0.141	0.317	0.584	0.273	0.156	0.109	0.56	0.457	-0.554
7.887	13.825	10.351	2.481								7.07709	-0.125	0.189	-0.121	0.226	0.045	0.513	0.45	-0.028	0.27	0.298	0.584	0.168	0.04	-0.005	0.541	0.397	-0.562
7.921	16.609	13.531	3.062								7.10683	-0.158	0.271	-0.004	0.192	0.18	0.523	0.285	0.117	0.271	0.359	0.627	0.085	0.021	0.087	0.556	0.504	-0.524
7.954	20.983	18.37	3.848								7.13656	-0.063	0.253	-0.049	0.173	0.012	0.455	0.073	0.054	0.295	0.457	0.653	0.07	0.096	0.064	0.711	0.5	-0.532
7.987	28.7	26.7	5.397								7.1663	-0.163	0.215	0.035	0.245	0.192	0.586	0.241	-0.081	0.246	0.34	0.607	0.251	0.054	-0.138	0.604	0.543	-0.506
8.021	41.428	40.851	8.103								7.19604	-0.123	0.128	0.043	0.259	0.053	0.398	0.16	-0.105	0.146	0.436	0.663	0.172	0.099	-0.018	0.54	0.518	-0.488
8.054	61.55	62.607	12.374								7.22577	-0.064	0.236	0.029	0.191	0.21	0.531	0.219	-0.241	0.129	0.418	0.56	0.148	0.11	-0.098	0.624	0.442	-0.39
8.087	88.382	90.997	17.974								7.25551	-0.185	0.134	-0.134	0.257	0.129	0.477	0.153	-0.211	0.096	0.359	0.567	0.202	0.107	-0.002	0.473	0.449	-0.528
8.12	120.177	124.359	24.536								7.28524	-0.042	0.123	-0.139	0.314	0.152	0.558	0.25	-0.062	0.173	0.324	0.704	0.217	0.106	-0.071	0.504	0.526	-0.504
8.154	151.817	155.934	30.539								7.31498	0.022	0.059	-0.094	0.201	0.024	0.466	0.091	-0.176	0.154	0.478	0.658	0.201	0.06	0.046	0.478	0.467	-0.576
8.187	177.067	181.128	35.053								7.34471	0.064	0.216	-0.123	0.32	0.14	0.586	0.173	0.004	0.242	0.487	0.557	0.041	0.04	0.081	0.514	0.55	-0.596
8.22	191.745	195.282	37.474								7.37445	0.096	0.237	-0.169	0.357	0.218	0.371	0.29	-0.124	0.23	0.415	0.598	0.24	0.052	0.211	0.539	0.614	-0.511
8.254	194.475	196.758	37.701								7.40419	0.147	0.218	-0.171	0.36	0.209	0.397	0.326	0.01	0.247	0.745	0.602	0.087	-0.082	0.11	0.519	0.455	-0.555
8.287	187.34	188.894	35.863								7.43392	0.21	0.209	-0.101	0.285	0.201	0.465	0.16	-0.05	0.234	0.677	0.634	0.112	-0.084	0.121	0.5	0.598	-0.496
8.32	172.881	172.881	32.877								7.46366	0.511	0.235	-0.178	0.334	0.182	0.477	0.184	-0.221	0.379	0.756	0.439	0.242	-0.055	0.16	0.557	0.57	-0.452
8.353	154.87	152.939	29.037								7.49339	0.635	0.072	-0.173	0.303	0.025	0.484	0.125	-0.136	0.355	0.754	0.649	0.185	0.017	0.308	0.566	0.519	-0.472
8.387	134.905	131.581	25.203								7.52313	0.73	0.212	-0.129	0.416	0.107	0.436	0.136	-0.126	0.293	0.827	0.592	0.168	0.004	0.366	0.55	0.598	-0.454
8.42	115.799	110.917	21.247								7.55286	0.61	0.134	-0.09	0.473	0.065	0.5	0.099	-0.069	0.282	0.9	0.618	0.056	0.002	0.3	0.555	0.516	-0.521
8.453	98.72	92.674	17.743								7.5826	0.793	0.191	-0.087	0.446	0.109	0.529	0.198	-0.095	0.221	0.887	0.557	0.104	0.064	0.402	0.581	0.586	-0.419
8.486	84.662	77.056	14.809								7.61233	0.974	0.271	-0.101	0.416	0.027	0.476	0.087	-0.134	0.272	0.969	0.595	0.212	0.151	0.427	0.509	0.594	-0.436
8.52	74.377	64.986	12.3								7.64207	1.156	0.167	-0.15	0.515	0.09	0.501	0.18	-0.092	0.154	1.046	0.574	0.152	0.131	0.476	0.58	0.556	-0.38
8.553	67.378	56.193	10.396								7.67181	1.254	0.299	-0.054	0.409	0.164	0.516	0.224	-0.168	0.249	1.229	0.589	0.096	0.186	0.559	0.348	0.681	-0.374
8.586	63.123	49.733	8.861								7.70154	1.352	0.238	-0.162	0.375	0.133	0.543	0.027	-0.081	0.253	1.46	0.607	0.181	0.223	0.468	0.47	0.776	-0.163
8.62	60.372	44.511	7.67								7.73128	1.621	0.287	-0.061	0.401	0.12	0.468	0.21	-0.036	0.361	1.59	0.45	0.24	0.219	0.596	0.492	0.694	0.087
8.653	58.483	40.872	6.837								7.76101	1.809	0.422	-0.29	0.349	0.19	0.546	0.091	-0.025	0.238	1.531	0.646	0.139	0.493	0.643	0.595	0.773	0.077
8.686	56.705	38.054	6.121								7.79075	2.027	0.614	-0.18	0.404	0.176	0.588	0.088	-0.047	0.15	1.813	0.564	0.108	0.487	0.771	0.509	0.802	0.246
8.719	54.789	35.085	5.488								7.82048	2.317	0.726	-0.115	0.402	-0.026	0.624	0.113	-0.072	0.181	2.016	0.583	0.281	0.824	0.724	0.56	0.806	0.374
8.753	52.698	32.806	5.045								7.85022	2.625	0.847	-0.145	0.489	0.049	0.612	0.016	-0.01	0.15	2.162	0.551	0.197	1.058	0.79	0.455	0.962	0.681
8.786	50.265	30.853	4.58								7.87996	3.225	1.215	-0.078	0.398	0.202	0.505	0.133	-0.026	0.241	2.189	0.493	0.1	1.323	0.819	0.533	1.005	1.028
8.819	47.552	28.679	4.277								7.90969	3.976	1.819	-0.23	0.467	0.213	0.774	0.16	-0.08	0.23	2.316	0.683	0.151	1.868	0.847	0.485	1.011	0.992
8.853	44.806	26.518	3.929								7.93943	5.397	2.619	-0.089	0.486	0.171	0.862	0.183	-0.086	0.298	2.553	0.761	0.045	2.311	0.679	0.495	1.021	1.356
8.886	41.783	24.437	3.76								7.96916	7.813	3.948	-0.178	0.472	0.16	1.014	0.173	0.002	0.32	2.652	0.814	0.246	2.711	0.745	0.547	1.034	1.513
8.919	39.011	22.455	3.532								7.9989	11.503	5.98	-0.01	0.365	0.121	1.195	0.157	0.04	0.327	2.805	0.892	0.148	3.185	0.83	0.473	1.089	1.596
8.952	36.091	20.681	3.423								8.02863	16.226	8.98	-0.115	0.424	0.185	1.556	0.034	-0.12	0.153	3.066	0.982	0.245	3.782	0.904	0.548	1.099	1.918
8.986	33.5	19.34	3.098								8.05837	21.782	12.71	-0.037	0.443	0.104	2.019	0.072	-0.007	0.263	3.197	0.981	0.309	4.237	0.627	0.54	1.091	2.097
9.019	30.953	17.996	3.036								8.08811	27.454	16.718	0.024	0.38	0.016	2.445	0.174	0.025	0.285	3.542	1.088	0.3	4.796	0.709	0.56	1.223	2.235
9.052	28.74	16.688	2.654								8.11784	32.421	20.235	0.099	0.281	0.184	3.122	0.249	0.028	0.273	3.647	1.177	0.343	5.255	0.657	0.789	1.214	2.46
9.086	26.774	15.767	2.634								8.14758	35.959	23.004	-0.091	0.319	0.194	4.078	0.152	0.199	0.355	4.052	1.162	0.296	5.552	0.541	0.564	1.246	2.584
9.119	25.011	14.391	2.66								8.17731	37.665	24.727	0.11	0.343	0.202	4.94	0.084	0.118	0.259	4.323	1.292	0.338	6.064	0.435	0.697	1.245	2.449
9.152	23.517	13.574	2.396								8.20705	37.58	25.251	0.172	0.292	0.143	6.077	0.222	0.161	0.376	4.583	1.269	0.276	6.561	0.516	0.58	1.17	2.407
9.185	22.21	12.502	2.258								8.23678	35.863	24.974	0.279	0.379	0.189	6.845	0.202	0.205	0.189	4.794	1.26	0.282	7	0.384	0.732	1.123	2.402
9.219	21.182	11.831	2.297								8.26652	33.225	24.037	0.221	0.223	0.266	7.435	0.13	0.13	0.235	4.935	1.489	0.211	7.313	0.428	0.559	1.101	2.311
9.252	20.229	10.994	2.061								8.29626	29.777	22.557	0.229	0.314	0.328	7.781	0.093	0.141	0.371	4.848	1.333	0.375	7.37	0.319	0.689	1.014	2.316
9.285	19.415	10.296	1.916								8.32599	26.217	20.682	0.248	0.266	0.201	8.032	0.244	0.103	0.232	4.643	1.229	0.357	7.603	0.313	0.523	1.148	1.953
9.318	18.743	9.667	1.949								8.35573	22.62	18.563	0.401	0.357	0.182	7.903	0.321	0.146	0.271	4.415	1.296	0.367	7.549	0.271	0.504	1.014	1.935
9.352	18.201	9.107	1.789								8.38546	19.444	16.725	0.341	0.239	0.151	7.63	0.192	0.117	0.275	3.995	1.247	0.295	7.277	0.243	0.492	0.991	1.804
9.385	17.596	8.276	1.812								8.4152	16.539	14.849	0.245	0.259	0.27	7.262	0.187	0.106	0.186	3.681	1.088	0.253	6.84	0.349	0.509	0.934	1.578
9.418	16.983	7.883	1.77								8.44493	14.103	13.042	0.234	0.299	0.165	6.648	0.225	0.118	0.196	3.449	0.983	0.332	6.386	0.161	0.543	0.902	1.405
9.452	16.41	7.238	1.606								8.47467	11.896	11.397	0.341	0.342	0.15	6.051	0.099	0.119	0.297	3.02	0.95	0.345	5.82	0.224	0.465	0.861	1.246
9.485	15.771	6.809	1.536								8.50441	10.234	10.016	0.293	0.286	0.236	5.59	0.16	0.07	0.314	2.813	0.956	0.356	5.216	0.26	0.66	0.832	1.196
9.518	15.136	6.364	1.569								8.53414	8.861	9.064	0.293	0.298	0.222	4.924	0.181	0.337	0.278	2.594	0.825	0.392	4.636	0.049	0.602	0.892	1.144
9.551	14.535	5.841	1.533								8.56388	7.783	8.031	0.394	0.256	0.344	4.433	0.253	0.232	0.401	2.386	0.673	0.272	4.147	-0.039	0.496	0.899	0.97
9.585	13.907	5.596	1.484								8.59361	6.983	7.154	0.468	0.367	0.416	4.014	0.129	0.306	0.587	2.168	0.699	0.226	3.839	0.123	0.603	0.728	0.897
9.618	13.267	5.005	1.266								8.62335	6.3	6.45	0.473	0.275	0.414	3.761	0.209	0.344	0.504	1.979	0.713	0.243	3.39	0.097	0.593	0.709	0.826
9.651	12.724	4.627	1.236								8.65308	5.785	5.947	0.496	0.232	0.565	3.351	0.201	0.497	0.539	1.969	0.587	0.356	3.081	0.003	0.632	0.675	0.773
9.685	12.168	3.813	1.171								8.68282	5.276	5.384	0.637	0.252	0.632	3.078	0.118	0.42	0.598	1.913	0.575	0.219	2.768	0.089	0.721	0.795	0.745
9.718	11.625	3.519	1.217								8.71256	4.794	4.869	0.587	0.229	0.581	2.771	0.154	0.34	0.707	1.795	0.606	0.274	2.492	0.157	0.794	0.868	0.627
9.751	11.087	3.232	1.09								8.74229	4.55	4.53	0.666	0.21	0.665	2.518	0.194	0.429	0.608	1.733	0.617	0.312	2.258	0.107	0.775	0.858	0.576
9.784	10.65	3.123	0.964								8.77203	4.233	4.087	0.536	0.416	0.615	2.276	0.281	0.405	0.629	1.715	0.583	0.22	1.939	0.071	0.751	0.756	0.548
9.818	10.281	2.789	1.001								8.80176	3.926	3.906	0.481	0.22	0.477	2.082	0.291	0.433	0.47	1.645	0.528	0.218	1.741	0.163	0.835	0.883	0.362
9.851	9.907	2.557	0.995								8.8315	3.76	3.669	0.357	0.208	0.401	1.946	0.262	0.418	0.35	1.409	0.65	0.267	1.642	0.189	1.023	0.816	0.45
9.884	9.654	2.332	0.989								8.86123	3.537	3.517	0.203	0.249	0.331	1.785	0.208	0.312	0.353	1.536	0.731	0.321	1.609	0.102	1.066	1.011	0.449
9.918	9.381	2.181	0.849								8.89097	3.426	3.314	0.096	0.325	0.306	1.597	0.31	0.273	0.466	1.386	0.578	0.372	1.523	0.171	1.042	0.881	0.441
9.951	9.227	2.005	0.923								8.9207	3.17	3.071	0.153	0.213	0.391	1.53	0.349	0.156	0.361	1.371	0.623	0.334	1.26	0.185	1.179	0.983	0.584
9.984	9.036	2.112	0.816								8.95044	3.03	3.036	0.072	0.289	0.121	1.396	0.279	0.329	0.328	1.367	0.646	0.332	1.24	0.187	1.232	0.729	0.447
10.017	8.929	1.684	0.782								8.98018	2.817	2.88	0.077	0.235	0.221	1.483	0.367	0.09	0.292	1.252	0.644	0.359	1.238	0.221	1.078	0.822	0.466
10.051	8.915	1.364	0.773								9.00991	2.679	2.751	-0.01	0.224	0.23	1.351	0.242	0.223	0.333	1.202	0.647	0.408	1.237	0.281	1.189	0.871	0.48
10.084	8.891	1.756	0.831								9.03965	2.65	2.71	0.091	0.383	0.225	1.256	0.25	0.091	0.324	1.27	0.724	0.568	1.213	0.248	1.09	0.771	0.332
10.117	8.938	1.306	0.711								9.06938	2.597	2.582	-0.01	0.314	0.217	1.231	0.31	0.096	0.297	1.146	0.852	0.419	1.101	0.438	1.1	0.822	0.429
10.15	9.107	1.679	0.766								9.09912	2.358	2.465	0.044	0.293	0.16	1.227	0.505	0.031	0.374	1.035	0.949	0.653	1.022	0.458	1.147	0.712	0.6
10.184	9.318	1.874	0.788								9.12885	2.258	2.199	0.024	0.28	0.205	1.239	0.365	0.169	0.306	1.149	0.955	0.65	1.009	0.427	1.125	0.718	0.481
10.217	9.573	2.133	0.812								9.15859	2.299	2.361	0.01	0.31	0.145	1.029	0.387	0.165	0.288	1.152	1.06	0.665	1.071	0.323	1.012	0.692	0.454
10.25	9.988	2.265	0.777								9.18833	2.086	2.125	-0.034	0.355	0.251	1.198	0.402	-0.014	0.24	1.153	1.004	0.522	1.017	0.334	0.947	0.752	0.634
10.284	10.458	2.73	0.677								9.21806	1.863	2.055	-0.043	0.278	0.189	1.044	0.416	0.201	0.271	1.043	1.07	0.662	1.005	0.49	0.956	0.717	0.395
10.317	10.984	2.858	0.76								9.2478	2.025	1.935	-0.001	0.224	0.241	1.046	0.422	0.217	0.187	1.07	0.999	0.577	0.963	0.369	0.924	0.661	0.331
10.35	11.667	3.295	0.686								9.27753	1.786	1.824	-0.002	0.24	0.347	1.046	0.34	0.037	0.293	0.923	0.874	0.465	0.818	0.4	0.877	0.649	0.254
10.383	12.355	3.81	0.726								9.30727	1.77	1.718	0.044	0.322	0.091	0.892	0.48	-0.007	0.307	1.136	1.024	0.558	0.788	0.423	0.742	0.611	0.204
10.417	13.069	4.18	0.788								9.337	1.797	1.749	-0.037	0.272	0.218	1.042	0.322	0.106	0.311	0.975	0.835	0.327	0.698	0.328	0.826	0.596	0.176
10.45	13.78	4.43	0.679								9.36674	1.73	1.677	-0.037	0.284	0.127	0.913	0.348	-0.021	0.382	1.029	0.822	0.346	0.695	0.452	0.799	0.663	0.14
10.483	14.381	4.629	0.596								9.39648	1.58	1.594	0.016	0.31	0.146	0.94	0.214	0.119	0.396	1.017	0.719	0.333	0.715	0.356	0.824	0.67	-0.054
10.517	14.911	4.789	0.701								9.42621	1.536	1.447	-0.005	0.307	0.176	0.875	0.433	0.069	0.318	0.904	0.704	0.315	0.61	0.255	0.766	0.638	-0.029
10.55	15.267	4.918	0.481								9.45595	1.552	1.386	-0.095	0.266	0.211	0.914	0.413	-0.09	0.22	0.969	0.777	0.215	0.503	0.369	0.632	0.717	-0.054
10.583	15.339	4.843	0.56								9.48568	1.475	1.389	0.048	0.343	0.09	0.946	0.308	0.116	0.291	0.995	0.683	0.259	0.529	0.248	0.668	0.603	-0.079
10.616	15.188	4.689	0.6								9.51542	1.517	1.413	-0.044	0.233	0.187	0.799	0.312	0.061	0.265	0.922	0.814	0.304	0.389	0.204	0.689	0.547	-0.042
10.65	14.835	4.588	0.44								9.54515	1.291	1.468	-0.017	0.285	0.13	0.848	0.316	-0.006	0.287	0.882	0.697	0.176	0.418	0.206	0.665	0.562	-0.032
10.683	14.295	4.057	0.511								9.57489	1.246	1.3	-0.01	0.311	0.076	0.884	0.187	-0.032	0.348	0.788	0.574	0.203	0.464	0.131	0.598	0.627	-0.031
10.716	13.567	3.586	0.464								9.60463	1.166	1.382	-0.001	0.391	0.143	0.86	0.329	0.007	0.255	0.781	0.661	0.278	0.371	0.063	0.541	0.594	-0.168
10.75	12.663	2.87	0.537								9.63436	1.228	1.279	-0.133	0.43	0.12	0.877	0.194	0.008	0.271	0.671	0.788	0.113	0.336	0.024	0.516	0.625	-0.058
10.783	11.783	2.255	0.45								9.6641	1.161	1.055	0.01	0.335	0.082	0.849	0.249	0.117	0.286	0.722	0.586	0.345	0.532	0.056	0.484	0.663	-0.148
10.816	10.932	1.557	0.458								9.69383	1.085	1.111	-0.169	0.445	0.114	0.755	0.374	-0.066	0.249	0.709	0.661	0.234	0.405	0.073	0.538	0.55	-0.219
10.849	10.078	1.058	0.43								9.72357	0.964	1.061	-0.078	0.501	0.113	0.798	0.207	-0.093	0.277	0.724	0.626	0.071	0.408	0.015	0.496	0.419	-0.313
10.883	9.239	0.726	0.391								9.7533	0.996	1.048	-0.171	0.581	0.152	0.705	0.388	0.029	0.324	0.78	0.603	0.258	0.347	0.048	0.523	0.513	-0.112
10.916	8.482	0.274	0.424								9.78304	1.033	1.17	-0.099	0.406	0.216	0.742	0.181	-0.008	0.2	0.663	0.602	0.152	0.389	0.072	0.633	0.437	-0.129
10.949	7.828	-0.118	0.529								9.81278	0.977	1.047	-0.094	0.464	0.111	0.824	0.099	0.038	0.294	0.615	0.62	0.24	0.34	0.115	0.479	0.477	-0.303
10.983	7.269	-0.687	0.473								9.84251	0.876	1.044	-0.119	0.486	0.045	0.715	0.214	-0.057	0.311	0.711	0.54	0.033	0.39	0.038	0.444	0.458	-0.221
11.016	6.73	-0.727	0.418								9.87225	0.919	1.013	-0.146	0.532	0.183	0.792	0.146	-0.01	0.195	0.623	0.532	0.067	0.194	-0.006	0.534	0.592	-0.208
11.049	6.35	-0.676	0.393								9.90198	0.922	1.011	-0.077	0.39	0.121	0.744	0.192	-0.075	0.215	0.659	0.596	0.23	0.409	0.025	0.536	0.625	-0.259
11.082	5.982	-0.879	0.428								9.93172	0.747	0.888	-0.118	0.501	0.151	0.654	0.186	-0.011	0.219	0.712	0.682	0.153	0.318	0.002	0.561	0.53	-0.375
11.116	5.689	-1.476	0.372								9.96145	0.842	0.931	-0.192	0.589	0.058	0.703	0.233	-0.042	0.114	0.734	0.672	0.246	0.343	-0.009	0.456	0.531	-0.304
11.149	5.325	-1.741	0.491								9.99119	0.769	0.858	-0.165	0.502	0.19	0.675	0.279	-0.057	0.327	0.653	0.539	0.05	0.472	-0.071	0.563	0.605	-0.316
11.182	5.146	-1.916	0.468								10.0209	0.831	0.924	-0.145	0.455	0.13	0.724	0.32	-0.095	0.247	0.584	0.447	0.254	0.351	0.042	0.498	0.59	-0.384
11.215	4.944	-1.864	0.449								10.0507	0.707	0.938	-0.058	0.513	0.126	0.64	0.304	-0.075	0.281	0.611	0.479	0.348	0.321	-0.005	0.556	0.617	-0.188
11.249	4.733	-1.952	0.36								10.0804	0.749	0.839	-0.183	0.472	0.099	0.672	0.201	0.125	0.178	0.672	0.557	0.222	0.338	-0.009	0.517	0.662	-0.241
11.282	4.61	-1.857	0.472								10.1101	0.802	0.929	-0.034	0.47	0.149	0.674	0.25	-0.087	0.191	0.775	0.64	0.16	0.407	-0.015	0.494	0.556	-0.144
11.315	4.365	-2.191	0.474								10.1399	0.852	0.871	-0.246	0.459	0.111	0.729	0.335	0.008	0.306	0.641	0.566	0.241	0.304	0.039	0.496	0.597	-0.274
11.349	4.275	-2.555	0.427								10.1696	0.76	0.943	-0.018	0.291	0.218	0.592	0.313	-0.109	0.242	0.58	0.556	0.192	0.336	-0.024	0.553	0.691	-0.257
11.382	4.194	-2.71	0.404								10.1993	0.723	0.977	-0.195	0.303	0.057	0.696	0.31	-0.105	0.146	0.719	0.592	0.162	0.423	-0.005	0.527	0.743	-0.284
11.415	4.113	-2.853	0.347								10.2291	0.726	0.814	-0.077	0.388	0.05	0.571	0.385	-0.122	0.207	0.618	0.523	0.194	0.418	0.168	0.516	0.529	-0.125
11.448	4.113	-2.84	0.452								10.2588	0.754	0.834	-0.136	0.464	0.09	0.617	0.272	-0.035	0.243	0.685	0.551	0.165	0.431	0.143	0.588	0.542	-0.223
11.482	4.1	-2.63	0.361								10.2885	0.666	0.915	-0.177	0.367	0.06	0.557	0.184	-0.026	0.16	0.676	0.552	0.225	0.318	-0.047	0.602	0.619	-0.343
11.515	4.124	-2.667	0.51								10.3183	0.726	0.817	-0.158	0.364	0.064	0.579	0.373	-0.1	0.231	0.669	0.498	0.183	0.326	0.06	0.486	0.696	-0.28
11.548	4.098	-2.708	0.358								10.348	0.776	0.866	-0.01	0.298	0.14	0.633	0.369	-0.104	0.285	0.639	0.607	0.252	0.249	0.129	0.472	0.571	-0.376
11.582	4.181	-2.282	0.333								10.3778	0.651	0.858	0.056	0.302	0.075	0.541	0.266	-0.1	0.08	0.612	0.623	0.288	0.254	0.153	0.598	0.604	-0.308
11.615	4.197	-2.402	0.403								10.4075	0.653	0.722	0.098	0.426	0.055	0.643	0.282	-0.104	0.188	0.493	0.486	0.284	0.271	0.032	0.469	0.672	-0.253
11.648	4.177	-2.474	0.442								10.4372	0.593	0.778	0.018	0.313	-0.004	0.679	0.285	-0.196	0.209	0.611	0.52	0.131	0.236	0.028	0.562	0.606	-0.36
11.681	4.16	-2.529	0.374								10.467	0.589	0.769	-0.072	0.233	0.129	0.555	0.391	-0.101	0.331	0.616	0.522	0.206	0.252	0.031	0.628	0.599	-0.207
11.715	4.086	-2.475	0.425								10.4967	0.544	0.834	0.029	0.216	0.196	0.542	0.448	-0.073	0.213	0.647	0.53	0.17	0.398	-0.01	0.528	0.595	-0.391
11.748	3.979	-2.676	0.328								10.5264	0.58	0.825	-0.032	0.318	0.141	0.554	0.443	-0.113	0.139	0.675	0.527	0.132	0.202	0.071	0.516	0.573	-0.268
11.781	3.831	-2.706	0.349								10.5562	0.586	0.831	-0.058	0.21	0.141	0.532	0.281	-0.002	0.231	0.659	0.479	0.208	0.248	0.014	0.533	0.653	-0.301
11.815	3.712	-2.918	0.389								10.5859	0.424	0.86	-0.029	0.259	0.131	0.603	0.378	-0.15	0.22	0.527	0.607	0.281	0.361	0.011	0.527	0.601	-0.293
11.848	3.505	-2.965	0.406								10.6156	0.511	0.746	-0.051	0.289	0.038	0.72	0.487	-0.08	0.257	0.672	0.49	0.333	0.27	-0.011	0.55	0.678	-0.184
11.881	3.395	-2.91	0.487								10.6454	0.47	0.914	-0.028	0.347	0.111	0.598	0.432	-0.075	0.278	0.585	0.561	0.374	0.285	-0.032	0.506	0.601	-0.299
11.914	3.253	-3.008	0.384								10.6751	0.56	0.804	0.006	0.307	0.082	0.508	0.33	-0.072	0.169	0.618	0.549	0.183	0.28	0.035	0.526	0.574	-0.32
11.948	3.138	-3.01	0.421								10.7048	0.401	0.742	-0.118	0.272	0.14	0.575	0.542	-0.074	0.251	0.602	0.583	0.344	0.287	-0.185	0.565	0.686	-0.27
11.981	2.994	-2.999	0.468								10.7346	0.431	0.654	-0.16	0.218	0.167	0.598	0.412	-0.065	0.22	0.58	0.698	0.187	0.112	0.014	0.536	0.692	-0.231
12.014	2.781	-2.918	0.437								10.7643	0.465	0.735	-0.338	0.224	0.179	0.545	0.233	-0.113	0.286	0.523	0.568	0.267	0.245	0.021	0.494	0.549	-0.374
12.047	2.732	-2.898	0.384								10.7941	0.475	0.628	-0.193	0.243	0.267	0.548	0.247	-0.08	0.196	0.53	0.556	0.186	0.353	0.04	0.532	0.552	-0.454
12.081	2.591	-3.102	0.438								10.8238	0.344	0.727	-0.139	0.243	0.212	0.658	0.137	-0.093	0.223	0.588	0.435	0.195	0.36	-0.025	0.33	0.573	-0.424
12.114	2.584	-2.976	0.502								10.8535	0.452	0.729	-0.117	0.217	0.317	0.563	0.258	-0.051	0.222	0.713	0.487	0.216	0.288	-0.076	0.518	0.535	-0.389
12.147	2.467	-2.868	0.49								10.8833	0.548	0.674	-0.152	0.223	0.237	0.543	0.092	-0.139	0.098	0.682	0.595	0.127	0.36	-0.084	0.468	0.653	-0.291
12.181	2.414	-2.777	0.434								10.913	0.473	0.62	-0.093	0.339	0.175	0.535	0.2	-0.113	0.314	0.646	0.594	0.24	0.324	0.05	0.497	0.717	-0.384
12.214	2.368	-2.774	0.498								10.9427	0.398	0.722	-0.125	0.148	0.269	0.563	0.205	-0.06	0.211	0.557	0.565	0.253	0.208	-0.075	0.618	0.666	-0.311
12.247	2.406	-2.807	0.611								10.9725	0.423	0.636	-0.09	0.302	0.112	0.547	0.134	-0.189	0.183	0.57	0.52	0.197	0.416	0.027	0.4	0.591	-0.251
12.28	2.364	-2.857	0.47								11.0022	0.449	0.648	-0.083	0.166	0.143	0.619	0.139	0.005	0.286	0.594	0.579	0.159	0.389	-0.005	0.597	0.605	-0.33
12.314	2.35	-2.696	0.479								11.0319	0.383	0.588	-0.046	0.316	0.032	0.617	0.249	-0.123	0.128	0.574	0.545	0.246	0.36	-0.093	0.45	0.525	-0.453
12.347	2.309	-2.817	0.528								11.0617	0.363	0.608	-0.143	0.261	0.183	0.606	0.223	-0.043	0.158	0.501	0.586	0.118	0.358	-0.065	0.513	0.514	-0.326
12.38	2.317	-2.89	0.583								11.0914	0.592	0.691	-0.102	0.162	0.296	0.527	0.248	-0.224	0.221	0.606	0.599	0.336	0.251	-0.092	0.609	0.702	-0.262
12.414	2.28	-3.053	0.439								11.1211	0.401	0.692	-0.161	0.279	0.252	0.558	0.204	-0.19	0.11	0.531	0.518	0.24	0.228	0.121	0.46	0.525	-0.294
12.447	2.317	-3.071	0.624								11.1509	0.442	0.628	-0.197	0.246	0.287	0.591	0.138	-0.11	0.23	0.566	0.599	0.242	0.305	0.09	0.46	0.606	-0.483
12.48	2.277	-3.29	0.644								11.1806	0.371	0.597	-0.034	0.196	0.188	0.506	0.186	0.003	0.245	0.609	0.527	0.238	0.409	0.048	0.5	0.663	-0.347
12.513	2.345	-3.217	0.587								11.2104	0.472	0.663	-0.265	0.171	0.24	0.66	0.16	-0.133	0.1	0.617	0.58	0.25	0.18	0.031	0.551	0.426	-0.239
12.547	2.307	-3.385	0.599								11.2401	0.462	0.591	-0.154	0.275	0.25	0.477	0.177	-0.034	0.105	0.599	0.58	0.249	0.25	-0.02	0.567	0.664	-0.172
12.58	2.339	-3.241	0.546								11.2698	0.377	0.581	-0.159	0.258	0.157	0.547	0.315	-0.122	0.153	0.583	0.542	0.308	0.193	-0.149	0.559	0.612	-0.253
12.613	2.345	-2.882	0.601								11.2996	0.398	0.638	-0.156	0.185	0.169	0.584	0.299	-0.161	0.18	0.543	0.611	0.243	0.373	-0.059	0.53	0.584	-0.246
12.647	2.376	-2.997	0.636								11.3293	0.402	0.636	-0.245	0.313	0.218	0.551	0.256	-0.101	0.226	0.441	0.555	0.389	0.238	0.075	0.536	0.619	-0.377
12.68	2.359	-3.054	0.616								11.359	0.431	0.577	-0.171	0.419	0.214	0.628	0.146	-0.004	0.101	0.537	0.61	0.28	0.29	-0.057	0.6	0.542	-0.348
12.713	2.375	-2.949	0.668								11.3888	0.449	0.718	-0.056	0.239	0.287	0.606	0.17	-0.106	0.126	0.624	0.547	0.389	0.266	-0.113	0.569	0.569	-0.227
12.746	2.401	-2.791	0.665								11.4185	0.317	0.694	-0.208	0.206	0.268	0.467	0.244	-0.065	0.221	0.519	0.65	0.179	0.259	0.056	0.547	0.429	-0.281
12.78	2.503	-2.754	0.589								11.4482	0.516	0.583	-0.152	0.235	0.317	0.583	0.233	0.108	0.146	0.723	0.647	0.329	0.43	0.01	0.59	0.587	-0.27
12.813	2.557	-2.929	0.543								11.478	0.349	0.636	-0.166	0.26	0.294	0.534	0.311	-0.096	0.195	0.651	0.672	0.316	0.129	-0.062	0.649	0.715	-0.246
12.846	2.568	-2.926	0.784								11.5077	0.333	0.673	-0.2	0.242	0.311	0.547	0.126	0.018	0.228	0.47	0.503	0.317	0.391	-0.028	0.606	0.675	-0.204
12.879	2.518	-3.126	0.634								11.5374	0.412	0.699	-0.134	0.254	0.27	0.628	0.198	-0.027	0.144	0.667	0.526	0.316	0.295	0.138	0.541	0.655	-0.233
12.913	2.533	-2.936	0.651								11.5672	0.497	0.552	-0.169	0.244	0.3	0.617	0.241	0.027	0.133	0.614	0.736	0.262	0.196	-0.159	0.482	0.712	-0.178
12.946	2.433	-2.8	0.629								11.5969	0.398	0.684	-0.179	0.278	0.148	0.593	0.284	0.105	0.193	0.629	0.63	0.399	0.303	-0.014	0.495	0.538	-0.231
12.979	2.407	-3.019	0.681								11.6267	0.329	0.473	-0.133	0.268	0.104	0.596	0.076	-0.032	0.143	0.609	0.537	0.228	0.254	-0.044	0.619	0.539	-0.25
13.013	2.377	-3.146	0.577								11.6564	0.38	0.533	-0.09	0.158	0.135	0.645	0.176	0.003	0.267	0.525	0.603	0.355	0.319	0.083	0.468	0.558	-0.262
13.046	2.362	-3.042	0.632								11.6861	0.43	0.649	-0.188	0.318	0.108	0.651	0.165	-0.027	0.349	0.641	0.576	0.266	0.196	0.072	0.588	0.539	-0.204
13.079	2.284	-2.877	0.563								11.7159	0.346	0.558	-0.199	0.133	0.292	0.544	0.256	-0.023	0.207	0.576	0.588	0.318	0.186	-0.047	0.522	0.642	-0.199
13.112	2.263	-3.103	0.582								11.7456	0.406	0.657	-0.172	0.238	0.321	0.543	0.039	0.034	0.232	0.614	0.583	0.302	0.374	-0.007	0.544	0.604	-0.196
13.146	2.22	-3.149	0.55								11.7753	0.399	0.67	-0.217	0.299	0.245	0.598	0.211	-0.065	0.283	0.633	0.614	0.398	0.379	0.114	0.476	0.623	-0.236
13.179	2.156	-3.41	0.636								11.8051	0.487	0.675	-0.157	0.388	0.095	0.51	0.277	-0.049	0.26	0.61	0.554	0.357	0.411	0.066	0.499	0.6	-0.224
13.212	2.07	-3.686	0.744								11.8348	0.369	0.653	-0.19	0.247	0.127	0.623	0.301	0.04	0.266	0.599	0.544	0.288	0.313	0.077	0.517	0.662	-0.296
13.246	2.031	-4.181	0.565								11.8645	0.38	0.634	-0.199	0.284	0.27	0.661	0.161	-0.05	0.185	0.583	0.6	0.291	0.235	0.063	0.571	0.62	-0.34
13.279	2.021	-4.215	0.488								11.8943	0.424	0.735	-0.203	0.377	0.304	0.57	0.122	-0.056	0.224	0.584	0.515	0.396	0.267	-0.096	0.517	0.734	-0.1
13.312	1.982	-4.062	0.499								11.924	0.506	0.702	-0.165	0.292	0.141	0.627	0.121	-0.03	0.303	0.645	0.522	0.294	0.257	0.044	0.45	0.609	-0.199
13.345	1.915	-4.222	0.541								11.9537	0.344	0.692	-0.209	0.289	0.244	0.547	0.196	-0.015	0.354	0.572	0.576	0.389	0.244	0.139	0.485	0.589	-0.141
13.379	1.932	-3.895	0.66								11.9835	0.504	0.646	-0.215	0.309	0.187	0.527	0.273	0.064	0.307	0.676	0.614	0.309	0.194	-0.038	0.579	0.668	-0.264
13.412	1.937	-3.865	0.613								12.0132	0.429	0.584	-0.255	0.289	0.21	0.558	0.346	-0.012	0.243	0.593	0.554	0.294	0.298	-0.144	0.484	0.694	-0.327
13.445	1.881	-3.767	0.563								12.043	0.476	0.748	-0.248	0.274	0.261	0.533	0.232	0.037	0.277	0.632	0.56	0.363	0.175	-0.02	0.52	0.645	-0.3
13.479	1.888	-3.852	0.589								12.0727	0.518	0.781	-0.203	0.42	0.275	0.615	0.206	-0.026	0.034	0.73	0.579	0.414	0.301	0.019	0.562	0.6	-0.227
13.512	1.827	-3.829	0.599								12.1024	0.434	0.672	-0.117	0.329	0.188	0.494	0.101	-0.04	0.207	0.641	0.608	0.319	0.283	-0.018	0.445	0.619	-0.174
13.545	1.814	-3.586	0.489								12.1322	0.507	0.604	-0.118	0.291	0.212	0.657	0.12	-0.047	0.335	0.618	0.648	0.391	0.225	-0.076	0.536	0.564	-0.292
13.578	1.822	-3.592	0.572								12.1619	0.582	0.594	-0.138	0.45	0.301	0.709	0.1	-0.04	0.258	0.58	0.597	0.287	0.266	-0.099	0.571	0.618	-0.325
13.612	1.798	-3.291	0.584								12.1916	0.523	0.665	-0.146	0.316	0.33	0.598	0.284	-0.001	0.274	0.568	0.663	0.331	0.278	-0.003	0.506	0.527	-0.199
13.645	1.8	-3.33	0.584								12.2214	0.407	0.643	-0.123	0.326	0.307	0.631	0.223	-0.005	0.367	0.632	0.597	0.282	0.228	0.005	0.569	0.575	-0.225
13.678	1.778	-3.215	0.683								12.2511	0.54	0.671	-0.133	0.377	0.192	0.583	0.202	-0.004	0.356	0.626	0.545	0.332	0.257	0.061	0.602	0.827	-0.267
13.711	1.789	-3.303	0.589								12.2808	0.485	0.591	-0.103	0.315	0.177	0.503	0.189	-0.041	0.312	0.796	0.52	0.366	0.352	0.042	0.503	0.716	-0.21
13.745	1.879	-3.328	0.7								12.3106	0.525	0.657	-0.162	0.384	0.216	0.562	0.206	-0.11	0.322	0.804	0.608	0.466	0.397	0.135	0.683	0.687	-0.242
13.778	1.847	-3.245	0.7								12.3403	0.467	0.727	-0.109	0.427	0.36	0.634	0.233	0.091	0.426	0.681	0.583	0.337	0.439	0.16	0.691	0.729	-0.165
13.811	1.805	-3.145	0.662								12.37	0.629	0.789	0.02	0.476	0.468	0.617	0.231	0.041	0.331	0.686	0.754	0.486	0.317	0.184	0.646	0.681	-0.101
13.845	1.801	-3.13	0.578								12.3998	0.644	0.608	0.013	0.484	0.393	0.734	0.219	0.167	0.4	0.71	0.716	0.529	0.482	0.145	0.512	0.754	-0.189
13.878	1.783	-3.233	0.613								12.4295	0.547	0.629	-0.037	0.538	0.417	0.588	0.323	0.019	0.318	0.714	0.541	0.525	0.408	0.235	0.637	0.764	-0.031
13.911	1.767	-3.277	0.611								12.4593	0.648	0.789	0.025	0.49	0.513	0.617	0.432	0.105	0.546	0.758	0.567	0.519	0.402	0.174	0.571	0.689	-0.018
13.944	1.817	-3.373	0.65								12.489	0.521	0.787	-0.014	0.492	0.525	0.592	0.384	0.084	0.562	0.739	0.751	0.488	0.329	0.098	0.547	0.724	-0.021
13.978	1.808	-3.14	0.681								12.5187	0.549	0.627	-0.087	0.564	0.418	0.771	0.371	0.135	0.545	0.69	0.722	0.573	0.342	0.123	0.674	0.753	-0.005
14.011	1.861	-3.07	0.624								12.5485	0.639	0.704	-0.086	0.544	0.592	0.775	0.317	0.072	0.456	0.784	0.7	0.513	0.502	0.062	0.809	0.708	-0.192
14.044	1.903	-2.938	0.709								12.5782	0.541	0.723	-0.088	0.667	0.557	0.633	0.535	0.133	0.575	0.859	0.656	0.44	0.544	0.092	0.68	0.798	-0.109
14.078	1.914	-2.977	0.569								12.6079	0.625	0.733	0.066	0.644	0.585	0.797	0.363	0.287	0.481	0.732	0.676	0.539	0.514	0.126	0.815	0.698	-0.102
14.111	1.98	-3.003	0.858								12.6377	0.669	0.847	-0.079	0.688	0.62	0.857	0.402	0.122	0.675	0.693	0.713	0.59	0.562	0.18	0.865	0.747	-0.039
14.144	2.022	-3.143	0.769								12.6674	0.662	0.767	0.028	0.646	0.725	0.833	0.336	0.161	0.682	0.706	0.863	0.548	0.505	0.283	0.74	0.817	-0.065
14.177	1.978	-3.172	0.789								12.6971	0.589	0.804	-0.001	0.599	0.729	0.896	0.394	0.346	0.54	0.792	0.848	0.633	0.497	0.213	0.902	0.813	-0.006
14.211	2.048	-3.127	0.894								12.7269	0.522	0.759	0.057	0.733	0.56	0.904	0.391	0.134	0.56	0.738	0.888	0.549	0.546	0.106	0.768	0.891	-0.123
14.244	2.142	-3.016	0.833								12.7566	0.808	0.842	0.039	0.737	0.405	0.878	0.444	0.208	0.602	0.68	0.949	0.647	0.631	0.261	0.883	0.848	0.075
14.277	2.087	-2.766	0.803								12.7863	0.616	0.936	0.157	0.575	0.566	0.897	0.51	0.293	0.622	0.757	0.948	0.802	0.567	0.324	0.8	0.814	0.083
14.311	2.206	-2.718	0.915								12.8161	0.644	0.894	0.189	0.671	0.538	0.818	0.485	0.318	0.694	0.89	0.863	0.774	0.601	0.263	0.95	0.843	0.114
14.344	2.283	-2.607	0.977								12.8458	0.659	0.853	0.081	0.757	0.603	0.908	0.379	0.221	0.528	0.891	0.877	0.765	0.742	0.338	0.787	0.691	0.041
14.377	2.474	-2.187	1.027								12.8756	0.602	0.92	0.169	0.663	0.437	0.865	0.425	0.281	0.517	0.856	0.847	0.745	0.734	0.338	0.822	0.871	-0.018
14.41	2.596	-1.643	1.121								12.9053	0.659	0.727	0.125	0.561	0.412	0.784	0.626	0.312	0.486	0.87	0.841	0.807	0.657	0.353	1.003	0.848	0.136
14.444	2.764	-0.968	1.228								12.935	0.615	0.78	0.088	0.711	0.632	0.76	0.33	0.306	0.603	0.837	0.978	0.68	0.641	0.197	0.961	0.851	0.064
14.477	3.253	-0.315	1.44								12.9648	0.64	0.927	0.127	0.614	0.483	0.813	0.253	0.336	0.645	0.824	0.895	0.741	0.643	0.359	0.892	0.783	0.085
14.51	3.998	1.199	1.743								12.9945	0.563	0.844	0.2	0.522	0.49	0.82	0.459	0.353	0.44	0.842	0.966	0.797	0.582	0.236	0.871	0.873	0.05
14.543	5.114	3.093	2.328								13.0242	0.606	0.887	0.234	0.592	0.593	0.841	0.449	0.381	0.463	0.851	0.919	0.667	0.67	0.289	0.75	0.797	-0.038
14.577	7.057	6.944	3.21								13.054	0.575	0.944	0.191	0.71	0.518	0.694	0.516	0.254	0.548	0.827	1.047	0.588	0.663	0.335	0.907	0.915	0.137
14.61	9.928	13.037	4.604								13.0837	0.618	0.935	0.184	0.395	0.465	0.733	0.362	0.331	0.432	0.736	0.92	0.591	0.67	0.221	0.963	0.777	0.122
14.643	14.511	22.514	6.944								13.1134	0.668	1.008	0.175	0.509	0.467	0.751	0.47	0.178	0.513	0.747	0.989	0.652	0.572	0.383	0.9	0.858	0.039
14.677	21.098	36.364	10.436								13.1432	0.707	0.848	0.164	0.615	0.526	0.676	0.436	0.317	0.467	0.787	0.918	0.597	0.797	0.287	0.799	0.981	0.103
14.71	30.417	55.222	15.533								13.1729	0.58	0.793	0.163	0.511	0.358	0.762	0.48	0.108	0.538	0.755	0.893	0.575	0.681	0.276	0.87	0.85	0.14
14.743	42.85	80.466	22.415								13.2026	0.507	0.751	0.072	0.654	0.516	0.77	0.488	0.288	0.628	0.793	0.824	0.557	0.688	0.358	0.916	0.898	0.051
14.776	58.581	112.133	30.944								13.2324	0.497	0.852	0.216	0.552	0.522	0.765	0.392	0.283	0.427	0.776	0.922	0.605	0.699	0.377	0.779	0.966	0.069
14.81	77.067	148.312	41.287								13.2621	0.541	0.884	0.065	0.601	0.438	0.95	0.496	0.185	0.441	0.809	0.887	0.683	0.621	0.301	0.793	0.918	0.224
14.843	97.899	190.497	52.438								13.2919	0.66	0.866	0.19	0.46	0.37	0.686	0.466	0.252	0.432	0.804	0.905	0.567	0.725	0.306	0.934	0.907	0.108
14.876	119.26	233.325	64.272								13.3216	0.628	0.987	0.1	0.655	0.376	0.77	0.431	0.219	0.342	0.791	0.768	0.755	0.683	0.304	0.837	0.947	0
14.91	140.149	275.529	75.801								13.3513	0.601	0.788	0.031	0.449	0.323	0.711	0.305	0.129	0.368	0.813	0.819	0.684	0.601	0.294	0.79	0.987	-0.097
14.943	158.881	314.121	86.359								13.3811	0.528	0.846	0.072	0.594	0.437	0.593	0.309	0.22	0.362	0.789	0.817	0.571	0.623	0.27	0.789	0.948	0.05
14.976	174.55	346.101	95.513								13.4108	0.661	0.857	0.092	0.404	0.381	0.755	0.484	0.139	0.328	0.841	0.869	0.659	0.588	0.331	0.878	0.885	-0.087
15.009	186.296	370.707	102.175								13.4405	0.487	0.708	0.127	0.556	0.399	0.617	0.398	0.173	0.287	0.807	0.832	0.663	0.598	0.288	0.725	0.961	-0.028
15.043	193.516	385.22	106.406								13.4703	0.497	0.88	0.16	0.542	0.447	0.698	0.328	0.149	0.422	0.692	0.83	0.603	0.558	0.261	0.707	1.024	-0.167
15.076	196.56	391.866	108.336								13.5	0.607	0.886	-0.009	0.535	0.346	0.695	0.288	0.103	0.317	0.768	0.786	0.483	0.601	0.332	0.85	0.921	-0.008
15.109	195.316	389.275	107.66								13.5297	0.612	0.828	0.18	0.538	0.373	0.598	0.402	0.198	0.374	0.815	0.798	0.548	0.509	0.312	0.864	1.035	-0.05
15.143	190.16	379.414	104.808								13.5595	0.592	0.74	-0.047	0.599	0.384	0.677	0.277	0.14	0.432	0.857	0.76	0.472	0.543	0.371	0.642	1.118	-0.059
15.176	182.189	363.222	100.329								13.5892	0.683	0.678	-0.015	0.566	0.433	0.762	0.321	0.038	0.381	0.849	0.707	0.544	0.394	0.171	0.703	0.961	-0.075
15.209	171.598	342.505	94.485								13.6189	0.599	0.704	-0.03	0.405	0.375	0.726	0.429	-0.002	0.422	0.675	0.777	0.46	0.548	0.227	0.639	0.947	-0.009
15.242	159.641	318.066	88.093								13.6487	0.716	0.848	0.087	0.524	0.325	0.609	0.29	0.037	0.402	0.764	0.773	0.568	0.575	0.218	0.674	1.081	0.015
15.276	146.761	291.982	81.063								13.6784	0.693	0.812	-0.077	0.417	0.204	0.737	0.236	0.099	0.302	0.774	0.737	0.577	0.563	0.145	0.732	1.123	-0.117
15.309	134.038	265.618	74.247								13.7081	0.593	0.834	0.05	0.536	0.287	0.668	0.421	0.004	0.373	0.79	0.777	0.438	0.539	0.264	0.643	0.987	-0.012
15.342	121.309	239.753	67.245								13.7379	0.687	0.787	-0.034	0.447	0.245	0.65	0.444	0.031	0.338	0.779	0.645	0.502	0.492	0.216	0.607	1.039	-0.104
15.376	109.647	215.936	60.378								13.7676	0.631	0.749	-0.093	0.381	0.363	0.775	0.251	-0.01	0.366	0.828	0.734	0.52	0.606	0.23	0.769	1.009	-0.038
15.409	98.357	192.744	54.338								13.7974	0.64	0.867	-0.049	0.581	0.198	0.632	0.304	0.134	0.41	0.872	0.723	0.567	0.53	0.241	0.743	0.967	-0.159
15.442	88.386	172.362	48.634								13.8271	0.621	0.857	0.003	0.468	0.171	0.601	0.285	0.054	0.277	0.741	0.683	0.535	0.575	0.19	0.722	1.038	-0.126
15.475	79.097	153.37	43.469								13.8568	0.642	0.833	-0.071	0.518	0.302	0.613	0.169	0.149	0.357	0.861	0.693	0.42	0.437	0.141	0.659	1.137	-0.155
15.509	70.719	136.502	38.59								13.8866	0.681	0.84	-0.041	0.519	0.31	0.643	0.195	-0.037	0.376	0.876	0.632	0.505	0.511	0.217	0.584	1.084	0.02
15.542	63.15	121.261	34.391								13.9163	0.629	0.87	0.005	0.544	0.238	0.667	0.318	0.078	0.443	0.959	0.597	0.432	0.58	0.248	0.743	1.123	-0.172
15.575	56.221	107.756	30.604								13.946	0.667	0.805	-0.008	0.437	0.191	0.708	0.301	0.037	0.419	0.997	0.644	0.325	0.49	0.242	0.551	1.131	-0.084
15.608	49.962	95.17	27.087								13.9758	0.648	0.862	-0.086	0.557	0.224	0.549	0.333	-0.108	0.282	0.898	0.614	0.334	0.582	0.174	0.703	1.138	-0.11
15.642	44.37	83.814	24.096								14.0055	0.753	0.806	-0.032	0.405	0.211	0.583	0.302	-0.043	0.314	0.887	0.628	0.409	0.588	0.084	0.805	1.286	-0.07
15.675	39.229	73.531	21.422								14.0352	0.744	0.912	-0.165	0.461	0.275	0.614	0.167	-0.072	0.406	0.956	0.636	0.541	0.64	0.123	0.655	1.264	-0.112
15.708	34.781	64.318	18.853								14.065	0.807	0.889	-0.059	0.621	0.122	0.617	0.299	-0.061	0.285	0.946	0.619	0.395	0.527	0.255	0.547	1.203	-0.163
15.742	30.777	56.094	16.634								14.0947	0.839	0.818	-0.064	0.436	0.268	0.615	0.29	-0.01	0.348	1.037	0.539	0.358	0.608	0.217	0.662	1.262	-0.068
15.775	27.241	48.837	14.78								14.1244	0.85	0.829	-0.018	0.489	0.217	0.591	0.282	-0.035	0.263	1.007	0.581	0.497	0.489	0.159	0.515	1.199	-0.119
15.808	24.127	42.336	13.063								14.1542	0.84	0.839	-0.036	0.564	0.247	0.644	0.368	-0.133	0.243	0.971	0.618	0.536	0.64	0.118	0.58	1.285	-0.165
15.841	21.294	36.609	11.373								14.1839	0.803	0.828	-0.134	0.471	0.2	0.585	0.254	0.113	0.436	1.045	0.666	0.456	0.5	0.232	0.728	1.365	-0.06
15.875	18.798	31.772	9.977								14.2137	0.922	0.794	-0.188	0.481	0.207	0.55	0.326	0.038	0.446	0.984	0.616	0.598	0.588	0.158	0.574	1.355	-0.086
15.908	16.56	27.372	8.844								14.2434	0.953	0.817	-0.063	0.568	0.188	0.581	0.233	-0.013	0.35	1.051	0.583	0.475	0.475	0.118	0.677	1.46	-0.14
15.941	13.121	22.63	6.906								14.2731	0.992	0.952	-0.086	0.545	0.155	0.678	0.311	0.082	0.313	1.093	0.566	0.562	0.634	0.263	0.642	1.492	-0.179
15.975	13.252	21.56	6.644								14.3029	1.017	0.877	-0.155	0.537	0.164	0.641	0.321	-0.06	0.453	1.055	0.702	0.32	0.497	0.159	0.631	1.571	-0.146
16.008	10.405	15.421	5.215								14.3326	1.166	1.115	-0.085	0.524	0.461	0.65	0.401	-0.017	0.25	1.1	0.632	0.476	0.626	0.235	0.566	1.629	0.04
16.041	9.106	12.345	4.698								14.3623	1.282	0.982	-0.03	0.709	0.17	0.616	0.272	-0.029	0.406	1.207	0.717	0.6	0.613	0.247	0.685	1.804	0.034
16.074	9.277	11.888	4.572								14.3921	1.47	1.004	-0.012	0.748	0.174	0.616	0.337	0.029	0.42	1.18	0.766	0.521	0.722	0.197	0.703	1.794	-0.024
16.108	9.686	11.511	4.2								14.4218	1.841	1.142	0.036	0.718	0.36	0.785	0.383	0.071	0.621	1.247	0.771	0.673	0.693	0.278	0.728	1.793	0.177
16.141	8.569	9.266	3.691								14.4515	2.422	1.147	0.138	0.855	0.555	0.757	0.373	0.21	0.85	1.217	0.758	0.695	0.874	0.283	0.835	2.018	0.104
16.174	7.487	7.485	3.265								14.4813	3.21	1.263	0.146	1.064	0.536	0.673	0.501	0.388	1.056	1.488	0.817	0.793	1.002	0.506	0.961	2.282	0.256
16.208	6.572	5.789	2.823								14.511	4.44	1.527	0.318	1.242	0.828	0.714	0.6	0.682	1.436	1.645	1.099	1.169	1.378	0.455	1.162	2.544	0.633
16.241	5.821	4.258	2.505								14.5407	6.45	1.814	0.851	1.59	1.138	0.782	0.715	1.148	2.067	1.84	1.451	1.845	1.892	0.784	1.563	3.092	1.265
16.274	5.128	2.987	2.218								14.5705	9.349	2.37	1.616	2.163	1.859	1.112	1.051	1.884	3.25	2.239	1.983	2.531	2.73	1.256	2.51	3.932	1.852
16.307	4.551	2.039	2.012								14.6002	13.305	3.142	2.772	3.008	3.15	1.314	1.573	3.25	5.201	2.95	3.255	4.035	4.271	2.078	3.651	5.142	3.181
16.341	4.14	1.171	1.71								14.63	18.547	4.299	4.837	4.551	4.919	1.718	2.531	5.319	8.207	3.989	5.043	6.132	6.477	3.227	5.733	7.265	5.345
16.374	3.762	0.457	1.597								14.6597	25.32	6.155	7.669	6.932	7.766	2.49	3.916	8.535	12.213	5.59	7.864	9.381	9.878	5.258	9.031	10.086	8.634
16.407	3.444	-0.062	1.464								14.6894	33.709	8.798	12.046	10.432	12.062	3.681	5.99	13.261	17.754	7.875	11.904	14.261	14.662	8.418	13.797	14.261	13.49
16.44	3.158	-0.525	1.254								14.7192	43.356	12.636	18.258	15.128	17.946	5.553	9.164	19.22	25.05	11.153	17.816	21.087	21.027	13.023	20.623	20.239	19.6
16.474	2.97	-1.03	1.18								14.7489	53.715	17.673	26.589	21.257	25.986	8.393	13.102	27.082	34.126	15.615	26.211	29.545	29.451	19.155	29.551	27.742	27.254
16.507	2.815	-1.325	1.192								14.7786	64.272	23.561	37.113	29.464	35.792	12.347	18.294	36.681	44.878	21.645	36.918	39.619	39.31	27.045	40.656	37.237	36.969
16.54	2.607	-1.574	0.972								14.8084	74.635	30.887	49.451	39.393	47.148	18.053	25.341	47.8	56.838	28.805	49.925	51.302	50.355	36.705	54.44	47.802	47.734
16.574	2.484	-1.648	1.021								14.8381	84.403	39.347	63.2	51.368	60.674	25.248	33.219	60.139	69.246	37.237	64.544	64.307	62.483	48.079	70.401	59.567	60.079
16.607	2.429	-1.738	0.846								14.8678	93.163	49.37	78.175	63.739	74.931	33.481	42.349	72.561	81.388	46.604	80.605	78.926	75.495	60.829	88.093	71.817	72.19
16.64	2.314	-1.694	0.879								14.8976	99.96	59.412	93.852	76.704	90.015	43.121	51.566	84.513	92.724	56.715	98.513	93.436	88.112	73.924	105.738	84.695	84.03
16.673	2.246	-1.768	0.832								14.9273	104.679	68.796	108.943	89.455	103.967	53.52	60.938	95.363	103.846	67.35	115.836	107.236	99.205	86.377	123.144	96.412	94.577
16.707	2.2	-2.016	0.908								14.957	107.461	78.129	122.289	101.832	116.562	65.217	70.029	105.272	112.645	77.368	132.458	119.353	108.98	97.957	138.885	106.521	103.59
16.74	2.118	-2.048	0.791								14.9868	108.348	86.142	133.264	112.822	127.549	75.807	78.569	113.25	119.605	86.336	145.588	129.934	116.643	108.131	153.025	115.008	111.242
16.773	2.039	-2.283	0.844								15.0165	107.361	93.524	141.645	121.431	136.161	85.809	85.933	118.807	124.333	93.682	156.467	138.525	122.437	116.603	164.242	121.255	116.673
16.807	1.999	-2.409	0.667								15.0463	104.47	99.009	147.43	127.81	142.138	94.152	91.131	122.133	126.688	99.715	164.17	144.512	125.537	122.741	171.68	125.715	120.271
16.84	1.953	-2.718	0.641								15.076	100.329	102.743	150.12	131.542	145.386	100.941	94.661	123.612	127.196	103.546	168.425	147.512	126.551	126.357	175.461	127.735	121.283
16.873	1.963	-3.099	0.668								15.1057	95.199	105.015	149.489	133.11	145.738	106.237	96.531	123.133	125.597	105.377	168.675	147.695	125.523	128.039	175.315	127.665	120.964
16.906	1.804	-3.152	0.63								15.1355	89.57	105.702	146.271	132.288	143.655	109.382	96.803	121.02	122.239	105.002	165.27	145.371	122.679	127.756	171.635	125.855	119.206
16.94	1.775	-3.097	0.528								15.1652	83.232	104.817	140.937	129.583	139.328	110.715	95.399	117.475	117.692	102.941	159.087	140.947	118.48	125.71	164.677	122.774	115.567
16.973	1.828	-3.144	0.537								15.1949	77.084	102.708	133.942	124.866	132.965	110.324	92.564	113.01	112.084	99.275	150.459	134.164	112.851	122.187	155.251	118.414	111.055
17.006	1.701	-3.314	0.483								15.2247	70.565	99.935	124.58	119.314	125.326	108.506	88.647	107.662	105.994	94.118	139.411	126.089	106.245	117.559	143.733	113.327	105.938
17.04	1.769	-3.344	0.507								15.2544	64.105	95.916	114.676	112.464	116.928	105.499	84.046	101.994	99.091	88.297	127.183	117.438	99.579	112.312	131.706	107.204	100.208
17.073	1.698	-3.568	0.377								15.2841	58.336	91.325	104.661	105.076	108.087	101.17	78.6	95.874	91.716	81.634	114.654	108.343	92.401	106.626	119.001	101.162	94.416
17.106	1.719	-3.599	0.555								15.3139	53.12	86.183	94.996	97.046	98.984	96.233	72.917	89.617	84.323	75.261	102.267	98.889	85.541	99.963	106.152	94.891	88.179
17.139	1.679	-3.944	0.553								15.3436	48.143	81.391	85.813	89.414	90.098	91.03	67.029	83.283	77.305	68.63	90.566	89.652	78.564	93.685	93.59	88.416	81.689
17.173	1.658	-3.995	0.504								15.3733	43.469	76.163	76.926	82.29	81.078	85.416	61.398	77.018	70.888	62.342	79.691	80.402	71.544	86.884	81.904	82.3	75.706
17.206	1.636	-4.308	0.473								15.4031	39.02	70.699	68.422	75.039	72.672	79.676	55.939	71.319	64.32	56.301	69.077	72.025	65.28	80.643	71.483	75.827	69.819
17.239	1.586	-4.497	0.398								15.4328	35.233	65.696	60.803	68.426	65.357	73.803	50.585	65.5	58.336	50.438	59.832	64.575	59.361	74.531	62.22	69.914	64.392
17.272	1.588	-4.452	0.383								15.4626	31.696	60.591	53.862	61.909	58.58	68.019	45.544	60.208	52.711	45.371	51.603	57.671	53.941	68.511	53.823	64.562	58.8
17.306	1.564	-4.467	0.397								15.4923	28.584	56.133	47.807	55.958	52.453	62.733	40.915	54.912	47.457	40.415	44.758	51.321	49.009	62.892	46.186	59.445	53.504
17.339	1.614	-4.721	0.33								15.522	25.641	51.566	42.472	50.669	46.367	57.571	36.686	49.969	42.695	36.095	38.647	45.699	43.921	57.304	39.532	54.366	48.671
17.372	1.566	-4.601	0.375								15.5518	23.034	47.207	37.495	45.729	41.159	52.715	32.896	45.546	38.381	32.192	32.967	40.554	39.732	52.308	33.842	49.572	44.304
17.406	1.53	-4.682	0.433								15.5815	20.513	43.297	33.026	41.305	36.699	47.836	29.224	41.48	34.554	28.457	28.312	35.987	35.599	47.547	29.192	45.124	40.092
17.439	1.463	-4.761	0.395								15.6112	18.378	39.556	28.959	37.102	32.517	43.27	26.131	37.587	30.816	25.261	24.244	32.172	32.179	43.191	25.125	41.061	36.253
17.472	1.507	-4.686	0.412								15.641	16.406	35.984	25.628	33.41	28.814	39.342	23.026	33.853	27.568	22.451	20.642	28.687	28.8	39.029	21.619	37.334	32.988
17.505	1.469	-4.546	0.341								15.6707	14.78	32.698	22.532	29.942	25.483	35.584	20.452	30.491	24.573	19.861	17.84	25.54	25.899	35.082	18.493	33.883	29.489
17.539	1.409	-4.824	0.363								15.7004	13.225	29.717	19.732	26.708	22.431	32.245	18.143	27.152	21.852	17.531	15.243	22.794	23.116	31.636	15.891	30.645	26.409
17.572	1.39	-5.043	0.542								15.7302	11.662	26.968	17.258	24.057	19.671	29.022	16.102	24.499	19.63	15.503	13.108	20.265	20.603	28.321	13.565	27.511	23.652
17.605	1.414	-5.327	0.352								15.7599	10.392	24.467	15.23	21.513	17.383	25.95	14.323	21.851	17.3	13.707	11.311	18.114	18.419	25.396	11.816	24.754	21.237
17.639	1.345	-5.019	0.284								15.7896	9.262	22.151	13.32	19.131	15.302	23.202	12.502	19.575	15.302	12.132	9.813	16.373	16.583	22.941	10.178	22.558	18.909
17.672	1.442	-4.816	0.408								15.8194	8.24	19.986	11.633	16.921	13.416	20.879	11.006	17.467	13.462	10.616	8.333	14.735	14.798	20.491	8.738	20.311	16.896
17.705	1.345	-4.877	0.484								15.8491	7.217	17.973	10.26	15.121	11.873	18.672	9.736	15.609	11.885	9.441	7.299	13.243	13.155	18.035	7.596	18.249	15.048
17.738	1.388	-4.872	0.314								15.8789	6.375	16.198	8.875	13.596	10.382	16.659	8.543	13.778	10.494	8.232	6.361	11.952	11.632	16.092	6.705	16.346	13.456
17.772	1.308	-4.986	0.357								15.9086	4.998	14.5	7.739	12.03	9.253	14.798	7.645	12.119	9.247	7.382	5.452	10.55	10.319	14.37	5.806	14.52	11.752
17.805	1.263	-4.77	0.303								15.9383	4.703	13.19	6.8	10.561	8.105	13.209	6.622	10.836	8.187	6.56	4.975	9.559	9.153	12.675	5.312	13.077	10.493
17.838	1.275	-4.79	0.332								15.9681	4.572	11.691	6	9.492	7.216	11.661	5.792	9.567	7.181	5.784	4.308	8.586	8.277	11.236	4.723	11.66	9.382
17.872	1.244	-4.987	0.437								15.9978	4.242	10.408	5.286	8.445	6.264	10.379	5.131	8.458	6.393	5.159	3.907	7.715	7.366	9.931	4.191	10.507	8.268
17.905	1.187	-5.102	0.281								16.0275	3.856	9.446	4.66	7.476	5.592	9.263	4.588	7.441	5.566	4.655	3.479	6.911	6.559	8.744	3.731	9.315	7.244
17.938	1.235	-5.175	0.408								16.0573	3.418	8.485	4	6.803	4.82	8.156	4.048	6.488	5.073	4.187	3.128	6.263	5.798	7.8	3.385	8.21	6.435
17.971	1.18	-5.276	0.406								16.087	2.939	7.644	3.517	5.924	4.363	7.285	3.627	5.681	4.39	3.767	2.974	5.657	5.099	6.9	3.064	7.388	5.702
18.005	1.185	-5.521	0.353								16.1167	2.664	6.704	3.161	5.31	3.804	6.413	3.293	5.066	3.866	3.232	2.708	5.13	4.569	6.141	2.894	6.577	4.997
18.038	1.162	-5.596	0.446								16.1465	2.335	6.164	2.81	4.686	3.36	5.687	2.843	4.338	3.437	3.011	2.611	4.576	4.14	5.386	2.69	5.922	4.315
18.071	1.111	-5.27	0.246								16.1762	2.237	5.524	2.356	4.18	3.017	5.132	2.452	3.75	3.062	2.753	2.274	4.121	3.718	4.682	2.391	5.278	3.755
18.104	1.144	-5.503	0.282								16.2059	1.903	4.865	2.189	3.721	2.653	4.468	2.267	3.372	2.643	2.468	2.219	3.797	3.239	4.164	2.27	4.7	3.427
18.138	1.155	-5.429	0.284								16.2357	1.716	4.314	1.907	3.317	2.423	3.861	1.903	3.046	2.401	2.248	2.036	3.336	3.051	3.696	2.176	4.143	3.024
18.171	1.096	-5.542	0.323								16.2654	1.597	3.919	1.646	2.943	2.133	3.496	1.728	2.543	2.235	2.109	1.897	3.107	2.703	3.331	2.013	3.807	2.567
18.204	1.136	-5.424	0.444								16.2952	1.5	3.478	1.554	2.662	1.913	3.15	1.659	2.273	1.934	1.93	1.81	2.78	2.469	2.784	1.812	3.442	2.372
18.238	1.085	-5.213	0.201								16.3249	1.232	3.349	1.337	2.373	1.832	2.844	1.47	2.093	1.825	1.754	1.726	2.538	2.363	2.552	1.733	3.138	2.05
18.271	1.042	-5.541	0.307								16.3546	1.165	2.934	1.194	2.212	1.524	2.606	1.354	1.792	1.55	1.737	1.581	2.247	2.08	2.289	1.453	2.84	1.718
18.304	1.115	-5.446	0.31								16.3844	1.193	2.583	1.191	2.031	1.444	2.391	1.243	1.708	1.485	1.46	1.657	2.218	1.909	2.111	1.558	2.758	1.522
18.337	0.998	-5.535	0.328								16.4141	1.098	2.502	0.981	1.734	1.34	2.156	1.047	1.451	1.401	1.429	1.491	1.984	1.643	1.843	1.487	2.487	1.273
18.371	1.037	-5.715	0.304								16.4438	0.984	2.215	0.95	1.775	1.375	1.936	1.142	1.321	1.264	1.253	1.407	1.813	1.576	1.533	1.393	2.188	1.202
18.404	1.047	-5.995	0.252								16.4736	0.999	2.022	0.737	1.601	1.14	1.897	0.934	1.156	1.222	1.23	1.336	1.71	1.49	1.491	1.334	2.122	1.021
18.437	1.035	-6.103	0.275								16.5033	0.863	1.759	0.791	1.532	1.119	1.698	0.888	1.108	1.281	1.328	1.382	1.574	1.4	1.262	1.24	1.915	0.982
18.471	0.969	-6.222	0.158								16.533	0.852	1.64	0.636	1.382	1.158	1.619	0.807	0.882	1.045	1.081	1.308	1.47	1.288	1.295	1.259	1.765	0.927
18.504	0.991	-6.365	0.308								16.5628	0.832	1.521	0.72	1.25	0.893	1.551	0.739	0.933	1.077	1.056	1.327	1.411	1.287	1.291	1.253	1.709	0.871
18.537	0.991	-6.406	0.269								16.5925	0.886	1.49	0.511	1.214	0.873	1.327	0.768	0.856	1.218	1.092	1.204	1.269	1.188	1.114	1.215	1.552	0.823
18.57	0.976	-6.57	0.353								16.6222	0.814	1.531	0.554	1.193	0.91	1.215	0.713	0.815	1.07	1.002	1.115	1.274	1.147	0.898	1.134	1.468	0.733
18.604	0.934	-6.741	0.27								16.652	0.826	1.346	0.434	0.983	0.866	1.303	0.615	0.614	1.049	1.018	1.063	1.26	1.078	0.893	1.13	1.359	0.648
18.637	0.975	-6.537	0.379								16.6817	0.722	1.271	0.502	1.721	0.893	1.262	0.577	0.636	0.962	0.876	1.017	1.068	1.107	0.778	1.141	1.353	0.481
18.67	0.958	-6.681	0.333								16.7115	0.636	1.202	0.459	1.091	0.86	1.109	0.604	0.59	0.977	0.857	0.99	1.052	0.982	0.787	1.135	1.293	0.459
18.704	0.944	-6.642	0.309								16.7412	0.651	1.234	0.451	1.162	0.878	1.117	0.532	0.596	1.042	0.922	0.986	0.997	0.872	0.717	1.146	1.202	0.394
18.737	0.98	-6.76	0.369								16.7709	0.684	1.15	0.427	0.965	0.901	1.022	0.642	0.461	0.928	0.892	1.085	0.843	0.953	0.665	1.076	1.196	0.455
18.77	0.89	-6.787	0.208								16.8007	0.633	1.155	0.436	1.011	0.789	1.081	0.582	0.451	0.963	0.934	1.089	0.938	0.921	0.618	1.013	1.245	0.397
18.803	0.968	-6.782	0.325								16.8304	0.507	1.107	0.358	1.035	0.713	1.061	0.549	0.488	0.738	0.82	1.123	0.879	0.907	0.609	0.93	1.109	0.451
18.837	0.945	-6.644	0.422								16.8601	0.537	1.047	0.396	0.968	0.723	0.954	0.496	0.399	0.784	0.763	1.089	0.926	0.812	0.603	0.932	1.158	0.442
18.87	0.935	-6.509	0.261								16.8899	0.49	1.046	0.426	0.837	0.572	0.986	0.574	0.417	0.779	0.698	1.004	0.856	0.717	0.543	0.852	1.038	0.232
18.903	0.934	-6.901	0.321								16.9196	0.499	1.027	0.335	0.767	0.532	0.9	0.531	0.339	0.816	0.884	1.111	0.961	0.711	0.482	0.772	1.014	0.255
18.936	0.894	-6.757	0.309								16.9493	0.404	1.002	0.308	0.858	0.555	0.919	0.475	0.358	0.7	0.764	0.976	0.79	0.734	0.482	0.913	0.98	0.408
18.97	0.889	-6.779	0.291								16.9791	0.49	0.876	0.299	0.829	0.601	0.904	0.496	0.434	0.579	0.775	0.955	0.758	0.712	0.469	0.913	1.006	0.303
19.003	0.84	-7.07	0.283								17.0088	0.575	0.9	0.214	0.752	0.625	0.92	0.553	0.348	0.678	0.832	1.04	0.739	0.769	0.481	0.936	0.918	0.309
19.036	0.911	-7.064	0.117								17.0385	0.494	0.995	0.303	0.743	0.623	0.974	0.522	0.297	0.601	0.749	0.911	0.816	0.736	0.394	0.916	0.981	0.204
19.07	0.936	-7.139	0.255								17.0683	0.485	0.874	0.155	0.737	0.637	0.861	0.525	0.309	0.568	0.763	0.823	0.735	0.67	0.513	0.797	1.013	0.244
19.103	0.871	-7.177	0.258								17.098	0.437	0.97	0.239	0.847	0.682	0.774	0.399	0.376	0.67	0.686	0.795	0.697	0.601	0.471	0.769	0.907	0.194
19.136	0.89	-7.04	0.246								17.1278	0.412	0.93	0.147	0.661	0.592	0.846	0.473	0.208	0.649	0.709	0.961	0.849	0.748	0.434	0.853	0.856	0.244
19.169	0.901	-7.349	0.317								17.1575	0.383	0.914	0.138	0.722	0.477	0.735	0.496	0.214	0.54	0.72	0.898	0.672	0.714	0.49	0.761	0.925	0.208
19.203	0.927	-7.327	0.292								17.1872	0.384	0.872	0.12	0.787	0.598	0.718	0.493	0.254	0.521	0.74	0.937	0.632	0.701	0.428	0.83	0.852	0.196
19.236	0.907	-7.171	0.293								17.217	0.401	0.731	0.131	0.622	0.61	0.7	0.463	0.241	0.714	0.618	0.931	0.733	0.738	0.476	0.723	0.866	0.188
19.269	0.892	-7.255	0.212								17.2467	0.329	0.767	0.108	0.671	0.498	0.728	0.396	0.263	0.471	0.695	0.817	0.675	0.668	0.387	0.8	0.851	0.152
19.303	0.907	-7.32	0.113								17.2764	0.41	0.797	0.12	0.71	0.49	0.738	0.404	0.137	0.5	0.654	0.826	0.767	0.671	0.381	0.777	0.83	0.207
19.336	0.879	-7.327	0.208								17.3062	0.399	0.689	0.068	0.599	0.569	0.784	0.449	0.166	0.467	0.656	0.845	0.724	0.724	0.365	0.775	0.829	0.227
19.369	0.876	-7.247	0.391								17.3359	0.444	0.671	0.098	0.546	0.344	0.687	0.402	0.143	0.54	0.735	0.782	0.659	0.683	0.315	0.867	0.779	0.217
19.402	0.866	-7.335	0.285								17.3656	0.376	0.662	-0.002	0.576	0.446	0.685	0.352	0.306	0.467	0.688	0.856	0.589	0.536	0.224	0.932	0.867	0.177
19.436	0.838	-7.293	0.236								17.3954	0.366	0.719	0.058	0.565	0.373	0.675	0.333	0.184	0.455	0.753	0.763	0.57	0.495	0.315	0.834	0.909	0.116
19.469	0.92	-7.032	0.232								17.4251	0.365	0.753	0.075	0.684	0.367	0.734	0.363	0.114	0.443	0.677	0.752	0.527	0.648	0.373	0.817	0.711	0.174
19.502	0.889	-7.215	0.344								17.4548	0.542	0.709	0.134	0.632	0.534	0.656	0.339	0.239	0.405	0.721	0.744	0.536	0.591	0.278	0.785	0.85	0.01
19.536	0.847	-7.095	0.203								17.4846	0.35	0.809	0.076	0.55	0.442	0.646	0.527	0.23	0.47	0.615	0.767	0.615	0.639	0.357	0.682	0.861	0.04
19.569	0.893	-7.273	0.31								17.5143	0.33	0.722	0.036	0.608	0.545	0.803	0.421	0.259	0.398	0.57	0.848	0.481	0.566	0.275	0.751	0.752	0
19.602	0.856	-7.144	0.185								17.5441	0.31	0.734	0.017	0.528	0.406	0.658	0.234	0.236	0.464	0.645	0.764	0.596	0.593	0.304	0.635	0.724	0.088
19.635	0.889	-6.932	0.242								17.5738	0.488	0.69	0.073	0.564	0.419	0.618	0.272	0.092	0.368	0.54	0.653	0.541	0.683	0.165	0.79	0.811	0.113
19.669	0.845	-6.905	0.244								17.6035	0.461	0.724	0.02	0.712	0.465	0.706	0.35	0.088	0.461	0.703	0.689	0.468	0.582	0.311	0.665	0.699	0.016
19.702	0.884	-6.778	0.355								17.6333	0.382	0.67	0.142	0.585	0.397	0.683	0.403	0.201	0.448	0.725	0.75	0.55	0.623	0.172	0.745	0.712	0.15
19.735	0.929	-6.546	0.393								17.663	0.245	0.704	0.161	0.665	0.288	0.614	0.304	0.256	0.403	0.571	0.799	0.476	0.632	0.231	0.721	0.724	0.142
19.769	0.968	-6.184	0.24								17.6927	0.334	0.723	0.097	0.511	0.443	0.676	0.294	0.139	0.298	0.688	0.693	0.507	0.5	0.177	0.644	0.621	0.042
19.802	1.002	-5.608	0.43								17.7225	0.34	0.589	0.062	0.63	0.412	0.64	0.346	0.226	0.376	0.615	0.698	0.518	0.543	0.215	0.7	0.737	0.084
19.835	1.077	-5.273	0.41								17.7522	0.437	0.614	0.059	0.516	0.42	0.588	0.3	0.074	0.485	0.655	0.756	0.496	0.465	0.162	0.647	0.782	0.02
19.868	1.123	-4.575	0.397								17.7819	0.314	0.578	-0.001	0.494	0.332	0.673	0.295	0.228	0.468	0.488	0.693	0.543	0.472	0.158	0.703	0.719	0.133
19.902	1.174	-3.851	0.599								17.8117	0.425	0.597	0.081	0.522	0.348	0.572	0.267	0.061	0.304	0.497	0.645	0.491	0.56	0.196	0.655	0.774	0.09
19.935	1.211	-2.999	0.514								17.8414	0.379	0.598	-0.077	0.491	0.338	0.568	0.284	0.104	0.281	0.684	0.649	0.493	0.577	0.274	0.661	0.679	0.015
19.968	1.291	-2.012	0.634								17.8711	0.353	0.605	0.047	0.507	0.412	0.689	0.276	0.046	0.28	0.636	0.724	0.588	0.524	0.274	0.73	0.649	0.106
20.001	1.292	-1.241	0.672								17.9009	0.33	0.609	-0.085	0.507	0.302	0.58	0.245	0.188	0.314	0.419	0.612	0.444	0.452	0.289	0.621	0.621	0.095
20.035	1.283	-0.031	0.579								17.9306	0.323	0.627	-0.024	0.539	0.348	0.523	0.282	0.214	0.464	0.492	0.676	0.477	0.518	0.336	0.586	0.746	0.05
20.068	1.269	1.421	0.566								17.9604	0.296	0.725	0.029	0.488	0.34	0.528	0.248	0.215	0.377	0.393	0.616	0.528	0.543	0.181	0.796	0.567	-0.028
20.101	1.281	2.893	0.577								17.9901	0.245	0.435	-0.092	0.504	0.327	0.617	0.224	0.123	0.345	0.612	0.715	0.503	0.592	0.248	0.726	0.549	0.027
20.135	1.364	4.714	0.702								18.0198	0.272	0.54	0.012	0.477	0.256	0.661	0.297	0.133	0.334	0.686	0.699	0.43	0.431	0.205	0.6	0.802	0.077
20.168	1.345	6.723	0.611								18.0496	0.323	0.502	-0.036	0.587	0.407	0.632	0.298	0.158	0.447	0.472	0.63	0.471	0.509	0.184	0.636	0.565	0.021
20.201	1.375	8.738	0.73								18.0793	0.434	0.602	-0.034	0.481	0.366	0.583	0.27	0.187	0.395	0.556	0.641	0.467	0.568	0.172	0.598	0.679	0.007
20.234	1.416	11.338	0.685								18.109	0.247	0.632	0.013	0.638	0.373	0.539	0.238	0.122	0.384	0.694	0.556	0.434	0.454	0.175	0.589	0.777	-0.034
20.268	1.382	13.656	0.666								18.1388	0.326	0.586	-0.009	0.519	0.261	0.492	0.381	0.019	0.438	0.565	0.765	0.432	0.491	0.153	0.688	0.728	-0.011
20.301	1.409	15.445	0.687								18.1685	0.274	0.616	-0.121	0.525	0.375	0.557	0.291	0.169	0.419	0.556	0.613	0.284	0.607	0.195	0.592	0.579	0.151
20.334	1.379	16.93	0.642								18.1982	0.344	0.716	0.019	0.595	0.35	0.58	0.214	0.124	0.433	0.585	0.687	0.502	0.538	0.196	0.61	0.561	0.014
20.368	1.249	17.756	0.652								18.228	0.293	0.565	0.048	0.524	0.224	0.57	0.305	0.234	0.343	0.498	0.573	0.514	0.513	0.167	0.587	0.654	0.044
20.401	1.109	18.022	0.551								18.2577	0.305	0.573	0.057	0.554	0.286	0.436	0.277	0.031	0.448	0.562	0.656	0.419	0.516	0.235	0.568	0.703	-0.005
20.434	0.938	17.418	0.406								18.2874	0.264	0.586	-0.001	0.471	0.276	0.626	0.286	0.08	0.506	0.519	0.619	0.411	0.443	0.214	0.49	0.563	0.076
20.467	0.759	15.896	0.378								18.3172	0.286	0.655	0.102	0.508	0.355	0.593	0.306	0.022	0.382	0.519	0.624	0.434	0.593	0.165	0.674	0.553	-0.056
20.501	0.605	13.865	0.208								18.3469	0.158	0.559	0.041	0.543	0.418	0.613	0.275	0.052	0.398	0.614	0.687	0.491	0.507	0.216	0.575	0.617	0.081
20.534	0.439	11.996	-0.184								18.3767	0.325	0.493	-0.018	0.527	0.3	0.552	0.309	-0.02	0.34	0.574	0.708	0.629	0.545	0.221	0.673	0.582	-0.068
20.567	0.265	9.704	-0.182								18.4064	0.223	0.607	-0.078	0.463	0.272	0.567	0.227	0.068	0.407	0.577	0.653	0.388	0.531	0.079	0.656	0.475	-0.03
20.601	0.17	6.982	-0.286								18.4361	0.381	0.536	-0.027	0.573	0.262	0.577	0.139	0.136	0.445	0.51	0.577	0.517	0.531	0.299	0.554	0.561	0.036
20.634	0.133	4.483	-0.31								18.4659	0.262	0.583	0.023	0.517	0.362	0.699	0.137	-0.034	0.562	0.545	0.715	0.538	0.523	0.138	0.742	0.6	0.017
20.667	0.027	1.92	-0.397								18.4956	0.375	0.575	0.082	0.518	0.271	0.641	0.274	-0.004	0.26	0.557	0.738	0.508	0.638	0.171	0.462	0.598	-0.015
20.7	0.008	-0.523	-0.384								18.5253	0.335	0.68	0.018	0.498	0.334	0.523	0.4	0.052	0.353	0.613	0.6	0.423	0.476	0.138	0.566	0.505	-0.009
20.734	-0.042	-3.177	-0.397								18.5551	0.311	0.55	-0.011	0.605	0.342	0.483	0.2	-0.006	0.362	0.515	0.516	0.388	0.467	0.106	0.481	0.531	-0.007
20.767	0.076	-5.387	-0.497								18.5848	0.353	0.567	0.133	0.507	0.269	0.58	0.276	0.219	0.308	0.561	0.509	0.497	0.385	0.042	0.671	0.479	0.033
20.8	0.076	-7.47	-0.462								18.6145	0.356	0.573	-0.053	0.571	0.366	0.522	0.278	-0.138	0.352	0.494	0.519	0.519	0.44	0.087	0.588	0.576	-0.093
20.833	0.121	-9.216	-0.403								18.6443	0.208	0.609	-0.026	0.487	0.416	0.616	0.353	0.12	0.327	0.544	0.616	0.481	0.453	0.07	0.497	0.545	0.005
20.867	0.198	-10.817	-0.327								18.674	0.329	0.582	-0.149	0.513	0.256	0.57	0.353	0.071	0.381	0.71	0.496	0.517	0.345	0.141	0.613	0.535	0.136
20.9	0.285	-12.148	-0.446								18.7037	0.412	0.68	-0.006	0.519	0.337	0.474	0.431	0.101	0.41	0.695	0.523	0.51	0.458	0.147	0.486	0.513	-0.088
20.933	0.48	-12.983	-0.291								18.7335	0.316	0.56	-0.135	0.429	0.302	0.597	0.222	-0.018	0.443	0.581	0.636	0.491	0.346	0.131	0.643	0.476	0.042
20.967	0.533	-13.564	-0.165								18.7632	0.317	0.518	-0.125	0.492	0.26	0.631	0.294	0.105	0.291	0.478	0.572	0.441	0.416	0.125	0.533	0.6	0.087
21	0.632	-13.986	-0.111								18.793	0.278	0.552	-0.166	0.469	0.234	0.6	0.219	-0.065	0.297	0.58	0.613	0.491	0.468	0.174	0.568	0.542	0.051
21.033	0.705	-14.206	0.165								18.8227	0.322	0.561	-0.125	0.52	0.3	0.553	0.231	-0.02	0.43	0.57	0.685	0.482	0.429	0.067	0.641	0.535	0
21.066	0.834	-14.082	0.073								18.8524	0.211	0.576	-0.141	0.644	0.295	0.582	0.199	-0.106	0.346	0.551	0.627	0.54	0.37	0.111	0.692	0.504	-0.08
21.1	0.907	-13.741	0.281								18.8822	0.291	0.526	-0.068	0.576	0.217	0.525	0.259	-0.059	0.31	0.463	0.579	0.458	0.584	0.065	0.635	0.559	0.01
21.133	1.016	-13.586	0.32								18.9119	0.103	0.599	-0.041	0.567	0.316	0.567	0.234	-0.025	0.309	0.54	0.5	0.448	0.479	0.216	0.63	0.494	-0.061
21.166	1.03	-13.041	0.401								18.9416	0.255	0.56	-0.038	0.446	0.237	0.556	0.188	0.064	0.251	0.536	0.577	0.333	0.47	0.185	0.677	0.526	-0.046
21.2	1.101	-12.51	0.446								18.9714	0.234	0.615	-0.021	0.407	0.33	0.499	0.19	-0.118	0.176	0.569	0.573	0.194	0.505	0.159	0.581	0.48	0.009
21.233	1.133	-11.772	0.485								19.0011	0.273	0.603	-0.252	0.459	0.257	0.447	0.319	-0.075	0.294	0.372	0.551	0.433	0.46	0.105	0.565	0.487	0.025
21.266	1.075	-11.154	0.439								19.0308	0.324	0.667	0.007	0.479	0.307	0.525	0.157	0.08	0.192	0.557	0.509	0.521	0.405	0.091	0.685	0.583	-0.074
21.299	1.014	-10.731	0.499								19.0606	0.295	0.565	-0.003	0.558	0.315	0.607	0.218	-0.034	0.249	0.559	0.495	0.411	0.41	0.009	0.597	0.634	0.047
21.333	0.989	-10.333	0.288								19.0903	0.291	0.556	-0.019	0.472	0.148	0.543	0.266	-0.079	0.242	0.584	0.604	0.478	0.448	-0.011	0.643	0.623	-0.053
21.366	0.965	-9.876	0.397								19.12	0.252	0.564	-0.114	0.486	0.15	0.496	0.36	0.042	0.324	0.53	0.496	0.352	0.388	0.094	0.508	0.55	-0.098
21.399	0.908	-9.169	0.393								19.1498	0.253	0.563	-0.059	0.652	0.201	0.589	0.224	0.09	0.408	0.483	0.425	0.282	0.316	0.006	0.552	0.594	-0.002
21.433	0.952	-8.873	0.246								19.1795	0.139	0.487	-0.023	0.544	0.244	0.496	0.223	-0.029	0.321	0.545	0.566	0.475	0.516	0.083	0.519	0.493	-0.026
21.466	0.858	-8.38	0.306								19.2093	0.238	0.504	-0.2	0.469	0.16	0.457	0.357	-0.018	0.309	0.476	0.53	0.353	0.452	0.061	0.556	0.531	0.087
21.499	0.867	-8.178	0.251								19.239	0.391	0.447	-0.074	0.451	0.156	0.593	0.332	-0.029	0.228	0.554	0.625	0.368	0.417	0.106	0.561	0.562	-0.029
21.532	0.768	-7.733	0.231								19.2687	0.305	0.615	-0.028	0.436	0.177	0.494	0.281	0.026	0.361	0.539	0.517	0.462	0.341	0.054	0.464	0.57	0.124
21.566	0.832	-7.667	0.314								19.2985	0.219	0.494	-0.047	0.37	0.336	0.454	0.246	-0.055	0.337	0.631	0.58	0.396	0.514	0.091	0.57	0.534	-0.066
21.599	0.803	-7.433	0.357								19.3282	0.22	0.541	-0.074	0.493	0.129	0.48	0.291	-0.038	0.32	0.549	0.544	0.354	0.517	0.035	0.513	0.424	-0.057
21.632	0.812	-6.905	0.318								19.3579	0.281	0.463	-0.123	0.363	0.166	0.601	0.282	0.148	0.215	0.49	0.571	0.449	0.465	0.104	0.514	0.553	-0.012
21.665	0.835	-6.85	0.245								19.3877	0.308	0.566	-0.094	0.399	0.114	0.617	0.176	-0.092	0.371	0.447	0.543	0.436	0.407	0.08	0.486	0.524	0.012
21.699	0.83	-6.712	0.242								19.4174	0.17	0.521	-0.147	0.488	0.29	0.54	0.248	0.015	0.394	0.508	0.55	0.311	0.485	0.108	0.401	0.604	0.015
21.732	0.821	-6.701	0.307								19.4471	0.327	0.525	-0.121	0.51	0.349	0.5	0.209	0.032	0.302	0.509	0.508	0.365	0.481	0.167	0.442	0.623	0.08
21.765	0.82	-6.732	0.229								19.4769	0.184	0.513	-0.107	0.487	0.294	0.515	0.22	-0.057	0.291	0.616	0.634	0.377	0.456	0.087	0.44	0.587	0.036
21.799	0.79	-6.449	0.341								19.5066	0.251	0.496	-0.159	0.538	0.273	0.495	0.199	0.02	0.397	0.581	0.539	0.399	0.402	0.058	0.486	0.548	0.003
21.832	0.737	-6.492	0.219								19.5363	0.244	0.556	-0.145	0.461	0.252	0.463	0.296	0.052	0.426	0.62	0.663	0.245	0.513	0.081	0.436	0.646	0.013
21.865	0.71	-6.437	0.22								19.5661	0.35	0.555	-0.06	0.52	0.296	0.489	0.124	0.019	0.427	0.445	0.636	0.497	0.49	0.112	0.48	0.523	-0.02
21.898	0.702	-6.505	0.231								19.5958	0.4	0.474	-0.156	0.404	0.18	0.502	0.243	0.028	0.395	0.595	0.541	0.363	0.479	0.168	0.552	0.61	0.089
21.932	0.642	-6.646	0.231								19.6256	0.266	0.578	-0.025	0.423	0.286	0.431	0.422	-0.027	0.487	0.578	0.607	0.347	0.471	0.108	0.619	0.535	-0.033
21.965	0.648	-6.96	0.148								19.6553	0.399	0.597	0.014	0.408	0.258	0.441	0.347	0.097	0.554	0.474	0.59	0.334	0.484	0.156	0.431	0.569	0.061
21.998	0.623	-7.188	0.239								19.685	0.44	0.591	-0.017	0.587	0.286	0.564	0.314	0.065	0.417	0.503	0.553	0.331	0.534	0.031	0.591	0.553	0.043
22.032	0.571	-7.333	0.112								19.7148	0.467	0.435	-0.006	0.526	0.364	0.508	0.177	0.181	0.542	0.646	0.555	0.34	0.58	0.112	0.581	0.535	0.065
22.065	0.53	-7.44	0.034								19.7445	0.463	0.552	-0.002	0.504	0.403	0.542	0.293	0.147	0.616	0.742	0.619	0.183	0.571	0.198	0.568	0.649	0.139
22.098	0.587	-7.626	0.047								19.7742	0.633	0.526	0.206	0.625	0.366	0.621	0.383	0.099	0.721	0.717	0.649	0.244	0.742	0.234	0.731	0.657	0.093
22.131	0.613	-7.71	0.139								19.804	0.54	0.477	0.025	0.539	0.458	0.582	0.605	0.146	0.676	0.617	0.67	0.233	0.842	0.334	0.725	0.796	0.155
22.165	0.58	-7.685	0.012								19.8337	0.634	0.564	0.223	0.726	0.394	0.639	0.377	0.299	0.786	0.728	0.847	0.285	0.702	0.399	0.82	0.839	0.344
22.198	0.574	-7.771	0.164								19.8634	0.669	0.619	0.223	0.678	0.649	0.62	0.531	0.336	0.749	0.762	0.819	0.109	0.859	0.333	0.894	0.934	0.305
22.231	0.542	-7.505	0.125								19.8932	0.613	0.499	0.34	0.736	0.623	0.628	0.497	0.352	0.735	0.814	0.929	0.143	0.876	0.365	0.872	1.009	0.361
22.265	0.596	-7.663	0.107								19.9229	0.556	0.57	0.321	0.682	0.592	0.796	0.569	0.494	0.743	0.834	0.937	0.041	0.911	0.371	1.049	0.936	0.409
22.298	0.557	-7.754	0.169								19.9526	0.5	0.599	0.418	0.803	0.688	0.728	0.576	0.526	0.751	0.894	1.097	-0.002	0.883	0.42	1.156	0.988	0.458
22.331	0.578	-7.852	0.059								19.9824	0.715	0.584	0.329	0.825	0.62	0.859	0.692	0.494	0.65	0.955	1.055	-0.05	1.085	0.573	1.006	1.064	0.47
22.364	0.523	-7.83	0.073								20.0121	0.657	0.574	0.536	0.825	0.77	0.835	0.712	0.363	0.818	0.894	1.093	-0.099	1.046	0.625	1.096	1.047	0.469
22.398	0.605	-7.771	0.145								20.0419	0.663	0.835	0.531	0.933	0.666	1.012	0.773	0.388	0.802	1.031	1.152	-0.184	0.965	0.614	1.141	0.991	0.504
22.431	0.603	-7.797	0.122								20.0716	0.734	0.804	0.445	1.021	0.83	0.903	0.699	0.416	0.808	0.959	1.125	-0.1	1.062	0.596	1.16	1.185	0.432
22.464	0.631	-7.947	0.037								20.1013	0.665	0.929	0.423	1.019	0.79	0.999	0.788	0.478	0.841	0.948	1.227	-0.015	1.034	0.615	1.153	1.167	0.547
22.497	0.624	-7.828	0.23								20.1311	0.666	0.821	0.554	0.974	0.78	0.96	0.724	0.47	0.86	0.952	1.286	0.009	1.09	0.729	1.042	1.159	0.516
22.531	0.693	-8.067	0.157								20.1608	0.668	0.935	0.541	1.083	0.77	1.038	0.824	0.47	0.914	0.962	1.24	0.093	1.058	0.731	1.113	1.214	0.522
22.564	0.646	-7.854	0.101								20.1905	0.672	0.939	0.625	1.055	0.733	0.995	0.894	0.665	0.733	0.896	1.286	0.24	1.137	0.686	1.246	1.267	0.551
22.597	0.629	-7.919	0.097								20.2203	0.618	1.032	0.757	0.931	0.831	0.942	0.956	0.596	0.757	1.013	1.302	0.332	1.157	0.818	1.224	1.21	0.536
22.631	0.684	-7.963	0.135								20.25	0.633	1.032	0.615	1.174	0.612	0.981	1.048	0.613	0.617	1.061	1.463	0.762	1.166	0.821	1.324	1.321	0.582
22.664	0.706	-7.882	0.087								20.2797	0.434	1.057	0.881	1.182	0.803	0.941	1.033	0.645	0.607	1.147	1.534	0.851	1.147	0.768	1.333	1.315	0.725
22.697	0.718	-7.756	0.055								20.3095	0.295	1.1	0.76	1.165	0.904	0.974	1.057	0.5	0.461	1.168	1.601	0.847	1.11	0.88	1.403	1.309	0.661
22.73	0.692	-7.889	0.072								20.3392	0.281	1.071	0.637	1.172	0.825	1.069	1.161	0.457	0.128	1.215	1.517	0.96	0.959	0.864	1.362	1.326	0.423
22.764	0.715	-7.961	0.195								20.3689	0.125	1.184	0.58	1.105	0.812	1.13	1.03	0.335	-0.019	1.03	1.483	1.014	0.725	0.704	1.202	1.12	0.159
22.797	0.738	-7.858	0.084								20.3987	-0.191	1.024	0.54	1.044	0.661	1.134	0.892	0.297	-0.109	1.011	1.357	1.014	0.505	0.616	1.059	1.109	0.121
22.83	0.793	-7.622	0.138								20.4284	-0.182	1.138	0.223	0.836	0.494	1.052	0.806	-0.001	-0.291	0.934	1.267	1.06	0.335	0.382	0.909	0.825	-0.116
22.864	0.765	-7.786	0.167								20.4581	-0.257	1.187	0.094	0.77	0.338	0.97	0.5	-0.158	-0.367	0.797	1.047	1.096	0.106	0.237	0.826	0.534	-0.29
22.897	0.784	-7.71	0.123								20.4879	-0.308	1.07	-0.158	0.59	0.18	0.931	0.475	-0.359	-0.572	0.505	0.894	1.196	-0.1	0.093	0.533	0.388	-0.477
22.93	0.782	-7.361	0.29								20.5176	-0.412	1.161	-0.531	0.515	0.164	0.941	0.137	-0.556	-0.604	0.374	0.617	1.295	-0.232	-0.216	0.49	0.166	-0.711
22.963	0.831	-7.259	0.237								20.5474	-0.432	1.121	-0.683	0.26	-0.098	0.682	-0.07	-0.794	-0.555	0.208	0.36	1.405	-0.44	-0.522	0.192	0.001	-0.91
22.997	0.861	-7.045	0.229								20.5771	-0.459	1.105	-0.814	0.037	-0.299	0.619	-0.343	-0.941	-0.714	-0.009	0.281	1.485	-0.587	-0.599	0.09	-0.189	-1.087
23.03	0.815	-6.744	0.271								20.6068	-0.336	1.17	-0.986	-0.163	-0.375	0.373	-0.622	-1.002	-0.785	-0.142	0.163	1.465	-0.524	-0.769	-0.087	-0.325	-1.318
23.063	0.887	-6.469	0.247								20.6366	-0.514	1.063	-1.101	-0.316	-0.488	0.257	-0.794	-1.033	-0.73	-0.33	0.124	1.518	-0.723	-0.88	-0.139	-0.511	-1.299
23.097	0.869	-6.674	0.278								20.6663	-0.507	0.963	-1.116	-0.398	-0.573	0.061	-0.814	-1.098	-0.749	-0.428	0.049	1.442	-0.814	-0.989	-0.171	-0.616	-1.489
23.13	0.943	-6.281	0.19								20.696	-0.39	0.809	-1.248	-0.417	-0.623	-0.085	-0.918	-1.167	-0.686	-0.442	-0.013	1.373	-0.751	-1.218	-0.188	-0.666	-1.44
23.163	0.989	-6.172	0.152								20.7258	-0.327	0.748	-1.335	-0.527	-0.571	-0.197	-0.827	-1.271	-0.614	-0.418	-0.08	1.312	-0.763	-1.213	-0.131	-0.718	-1.445
23.196	0.954	-5.739	0.206								20.7555	-0.415	0.615	-1.273	-0.654	-0.59	-0.333	-0.991	-1.142	-0.514	-0.359	-0.069	1.183	-0.855	-1.272	-0.095	-0.647	-1.489
23.23	0.976	-5.578	0.207								20.7852	-0.299	0.334	-1.257	-0.755	-0.517	-0.391	-0.866	-1.193	-0.417	-0.336	0.079	0.943	-0.815	-1.267	-0.123	-0.647	-1.383
23.263	0.993	-5.487	0.085								20.815	-0.176	0.146	-1.232	-0.642	-0.54	-0.418	-0.924	-1.179	-0.564	-0.486	0.036	0.728	-0.791	-1.187	-0.164	-0.683	-1.317
23.296	1.009	-5.506	0.081								20.8447	-0.027	-0.106	-1.14	-0.624	-0.493	-0.414	-0.826	-1.079	-0.382	-0.303	-0.008	0.588	-0.632	-1.13	0.041	-0.634	-1.257
23.329	0.958	-5.63	0.15								20.8744	0.01	-0.175	-0.881	-0.708	-0.502	-0.498	-0.777	-0.947	-0.153	-0.171	-0.043	0.623	-0.559	-1.119	0.077	-0.552	-1.274
23.363	1.004	-5.449	0.147								20.9042	0.084	-0.155	-0.876	-0.578	-0.437	-0.438	-0.7	-0.839	-0.086	-0.143	-0.005	0.568	-0.376	-0.995	-0.005	-0.469	-1.027
23.396	1.01	-5.306	0.182								20.9339	0.078	-0.28	-0.653	-0.487	-0.279	-0.455	-0.595	-0.799	-0.011	-0.029	0.248	0.589	-0.287	-0.897	0.194	-0.292	-1.015
23.429	1.027	-5.53	0.299								20.9637	0.297	-0.334	-0.544	-0.397	-0.142	-0.476	-0.5	-0.603	0.218	0.25	0.292	0.671	-0.246	-0.656	0.261	-0.229	-0.83
23.463	1.004	-5.644	0.324								20.9934	0.34	-0.521	-0.332	-0.239	-0.052	-0.243	-0.291	-0.53	0.234	0.152	0.317	0.603	0.01	-0.592	0.443	-0.018	-0.65
23.496	1.012	-5.845	0.256								21.0231	0.401	-0.467	-0.266	-0.211	0.128	-0.195	-0.17	-0.358	0.261	0.386	0.415	0.728	0.199	-0.349	0.54	0.096	-0.558
23.529	1.011	-6.159	0.161								21.0529	0.417	-0.674	-0.131	0.002	0.147	-0.022	-0.045	-0.217	0.419	0.496	0.488	0.815	0.262	-0.305	0.611	0.27	-0.428
23.562	1.011	-6.313	0.16								21.0826	0.524	-0.584	-0.049	0.1	0.201	-0.022	-0.041	-0.095	0.387	0.477	0.602	0.979	0.277	-0.08	0.719	0.46	-0.322
23.596	0.958	-6.595	0.134								21.1123	0.44	-0.643	-0.043	0.3	0.268	0.141	0.274	-0.078	0.468	0.719	0.768	0.953	0.486	0	0.804	0.551	-0.159
23.629	0.961	-6.706	0.095								21.1421	0.413	-0.54	0.079	0.403	0.27	0.213	0.261	0.056	0.597	0.662	0.76	1.177	0.453	0.132	0.798	0.641	-0.005
23.662	0.946	-7.267	0.086								21.1718	0.41	-0.546	0.137	0.45	0.405	0.316	0.265	0.099	0.517	0.704	0.721	1.31	0.56	0.134	0.857	0.695	0.037
23.696	0.966	-7.372	0.206								21.2015	0.369	-0.376	0.224	0.467	0.391	0.42	0.352	0.203	0.545	0.861	0.827	1.357	0.732	0.316	0.841	0.748	0.072
23.729	0.944	-7.58	0.144								21.2313	0.366	-0.201	0.18	0.466	0.475	0.537	0.348	0.175	0.472	0.619	0.838	1.492	0.687	0.49	0.712	0.74	0.097
23.762	0.958	-7.546	0.265								21.261	0.343	-0.172	0.243	0.523	0.458	0.585	0.425	0.162	0.591	0.718	0.776	1.675	0.838	0.4	0.749	0.808	0.303
23.795	0.911	-7.83	0.109								21.2907	0.271	0.019	0.111	0.688	0.314	0.629	0.502	0.203	0.491	0.691	0.719	1.784	0.806	0.318	0.826	0.773	0.297
23.829	0.899	-7.816	0.14								21.3205	0.306	0.098	0.012	0.667	0.37	0.587	0.489	0.165	0.427	0.781	0.746	1.857	0.793	0.386	0.702	0.693	0.379
23.862	0.908	-8.207	0.101								21.3502	0.265	0.188	0.097	0.617	0.323	0.63	0.392	0.112	0.546	0.651	0.771	1.858	0.87	0.314	0.643	0.736	0.281
23.895	0.907	-8.257	0.156								21.38	0.248	0.438	0.011	0.616	0.291	0.785	0.451	0.06	0.479	0.776	0.643	2.037	0.823	0.233	0.706	0.847	0.355
23.929	0.904	-8.531	0.268								21.4097	0.258	0.534	-0.002	0.593	0.32	0.752	0.368	0.1	0.399	0.794	0.544	2.206	0.915	0.347	0.615	0.828	0.313
23.962	0.93	-8.619	0.196								21.4394	0.276	0.515	-0.091	0.596	0.315	0.729	0.213	0.091	0.46	0.707	0.637	2.455	0.898	0.182	0.555	0.653	0.31
23.995	0.909	-8.791	0.127								21.4692	0.36	0.524	-0.069	0.676	0.451	0.785	0.455	-0.005	0.464	0.833	0.563	2.552	0.753	0.38	0.667	0.706	0.31
24.028	0.941	-9.081	0.122								21.4989	0.276	0.531	-0.122	0.604	0.288	0.58	0.3	0.047	0.486	0.592	0.561	2.715	0.793	0.254	0.562	0.755	0.335
24.062	0.866	-9.147	0.227								21.5286	0.265	0.732	-0.025	0.59	0.378	0.589	0.417	0.104	0.479	0.774	0.64	2.679	0.84	0.244	0.589	0.685	0.432
24.095	0.935	-9.289	0.192								21.5584	0.23	0.777	-0.037	0.629	0.38	0.591	0.48	0.165	0.372	0.883	0.694	2.897	1.048	0.23	0.632	0.632	0.291
24.128	0.931	-9.34	0.156								21.5881	0.31	0.71	-0.124	0.567	0.419	0.621	0.244	0.212	0.493	0.762	0.607	2.963	0.854	0.259	0.516	0.667	0.446
24.162	0.899	-9.355	0.223								21.6178	0.229	0.728	-0.036	0.633	0.38	0.6	0.338	0.286	0.496	0.651	0.603	3.036	1.012	0.221	0.734	0.772	0.391
24.195	0.93	-9.39	0.266								21.6476	0.325	0.674	0.031	0.579	0.24	0.567	0.33	0.151	0.464	0.708	0.735	3.137	1.011	0.281	0.499	0.667	0.421
24.228	0.918	-9.301	0.233								21.6773	0.229	0.707	-0.071	0.589	0.276	0.493	0.331	0.214	0.41	0.691	0.492	3.2	0.89	0.319	0.573	0.531	0.408
24.261	0.884	-9.188	0.11								21.707	0.257	0.624	-0.078	0.65	0.398	0.505	0.526	0.292	0.389	0.695	0.627	2.991	0.769	0.237	0.647	0.651	0.408
24.295	0.852	-9.363	0.207								21.7368	0.227	0.639	-0.022	0.637	0.249	0.565	0.46	0.285	0.404	0.794	0.7	3.017	0.863	0.274	0.653	0.638	0.341
24.328	0.82	-9.144	0.229								21.7665	0.183	0.633	-0.04	0.606	0.311	0.578	0.434	0.011	0.374	0.738	0.769	2.746	0.828	0.157	0.607	0.631	0.366
24.361	0.838	-9.226	0.083								21.7963	0.152	0.71	-0.138	0.592	0.207	0.565	0.302	0.122	0.363	0.82	0.675	2.539	0.847	0.275	0.736	0.713	0.295
24.394	0.839	-9.124	0.183								21.826	0.171	0.787	-0.135	0.566	0.245	0.729	0.272	-0.006	0.372	0.779	0.703	2.462	0.799	0.127	0.655	0.666	0.297
24.428	0.877	-9.141	0.3								21.8557	0.25	0.646	-0.062	0.571	0.163	0.589	0.368	-0.029	0.321	0.75	0.54	2.242	0.809	0.063	0.622	0.563	0.261
24.461	0.844	-9.157	0.12								21.8855	0.096	0.58	-0.115	0.599	0.28	0.564	0.247	0.131	0.268	0.716	0.748	1.981	0.797	0.176	0.678	0.521	0.341
24.494	0.859	-9.329	0.228								21.9152	0.034	0.694	-0.163	0.538	0.231	0.416	0.298	0.041	0.309	0.721	0.619	1.785	0.782	0.026	0.49	0.477	0.2
24.528	0.882	-9.427	0.278								21.9449	0.046	0.667	-0.166	0.514	0.167	0.395	0.281	0.072	0.213	0.711	0.488	1.566	0.746	0.003	0.545	0.552	0.115
24.561	0.783	-9.397	0.099								21.9747	0.134	0.523	-0.235	0.596	0.257	0.503	0.279	-0.028	0.388	0.649	0.483	1.474	0.686	0.039	0.698	0.407	0.148
24.594	0.822	-9.298	0.166								22.0044	0.07	0.654	-0.089	0.505	0.026	0.441	0.217	-0.105	0.332	0.738	0.421	1.398	0.758	-0.008	0.496	0.554	0.093
24.627	0.825	-9.262	0.113								22.0341	0.067	0.676	-0.212	0.489	0.169	0.471	0.292	-0.076	0.279	0.714	0.454	1.277	0.722	-0.027	0.442	0.467	0.082
24.661	0.806	-8.994	0.293								22.0639	0.123	0.644	-0.195	0.528	0.256	0.483	0.189	-0.103	0.267	0.711	0.353	1.185	0.696	-0.107	0.359	0.52	0.097
24.694	0.823	-9.058	0.2								22.0936	0.097	0.682	-0.251	0.408	0.134	0.415	0.225	0.026	0.346	0.603	0.487	1.096	0.597	-0.007	0.378	0.381	0.148
24.727	0.84	-9.21	0.163								22.1233	0.065	0.712	-0.209	0.365	0.179	0.501	0.131	-0.029	0.243	0.641	0.418	0.997	0.568	-0.097	0.401	0.516	0.085
24.761	0.722	-9.296	0.243								22.1531	0.152	0.721	-0.194	0.521	0.119	0.449	0.253	-0.056	0.213	0.479	0.418	0.979	0.607	-0.075	0.416	0.482	0.174
24.794	0.842	-9.298	0.097								22.1828	0.04	0.53	-0.148	0.371	0.109	0.481	0.168	0.08	0.301	0.617	0.457	0.751	0.561	-0.055	0.414	0.444	0.019
24.827	0.792	-9.155	0.189								22.2126	0.073	0.554	-0.212	0.477	0.159	0.443	0.193	-0.011	0.219	0.618	0.502	0.824	0.503	0.019	0.5	0.473	0.048
24.86	0.804	-9.509	0.008								22.2423	0.134	0.45	-0.193	0.451	0.223	0.407	0.281	-0.013	0.199	0.645	0.338	0.806	0.523	0.016	0.536	0.438	-0.049
24.894	0.78	-9.615	0.224								22.272	0.108	0.473	-0.172	0.494	0.167	0.46	0.238	-0.025	0.366	0.545	0.432	0.978	0.615	-0.068	0.61	0.323	-0.006
24.927	0.795	-9.606	0.222								22.3018	0.069	0.459	-0.048	0.332	0.109	0.358	0.177	-0.05	0.236	0.519	0.524	0.876	0.589	0.013	0.529	0.394	-0.098
24.96	0.779	-9.404	0.138								22.3315	0.128	0.489	-0.151	0.383	0.115	0.352	0.207	-0.069	0.272	0.616	0.554	0.837	0.472	-0.081	0.333	0.505	-0.054
24.994	0.834	-9.414	0.086								22.3612	0.182	0.46	-0.217	0.35	0.059	0.406	0.233	-0.03	0.274	0.593	0.511	0.858	0.645	-0.073	0.484	0.42	0.023
25.027	0.85	-9.535	0.121								22.391	0.148	0.414	-0.21	0.37	0.143	0.361	0.302	-0.034	0.175	0.64	0.485	0.811	0.624	-0.1	0.472	0.462	0.044
25.06	0.814	-9.645	0.241								22.4207	0.024	0.406	-0.195	0.402	0.258	0.52	0.217	-0.038	0.295	0.542	0.438	0.933	0.655	0.054	0.508	0.459	-0.045
25.093	0.784	-9.56	0.255								22.4504	0.111	0.464	-0.141	0.478	0.126	0.445	0.155	-0.038	0.254	0.552	0.49	0.954	0.615	-0.037	0.363	0.52	-0.049
25.127	0.895	-9.548	0.251								22.4802	0.132	0.508	-0.255	0.355	0.275	0.493	0.202	-0.07	0.294	0.621	0.505	0.833	0.549	-0.125	0.45	0.462	-0.047
25.16	0.88	-9.466	0.193								22.5099	0.087	0.443	-0.287	0.468	0.221	0.487	0.29	-0.023	0.352	0.45	0.525	0.951	0.502	-0.049	0.447	0.485	0.083
25.193	0.929	-9.623	0.242								22.5396	0.049	0.481	-0.152	0.345	0.155	0.399	0.269	0.029	0.298	0.521	0.601	0.86	0.692	0.034	0.594	0.54	0.03
25.226	1.066	-9.524	0.174								22.5694	0.094	0.362	-0.209	0.413	0.048	0.488	0.207	-0.136	0.281	0.562	0.487	0.884	0.545	-0.004	0.417	0.533	-0.052
25.26	1.142	-9.5	0.283								22.5991	0.121	0.347	-0.267	0.438	0.218	0.485	0.31	-0.172	0.311	0.554	0.41	0.827	0.703	0.09	0.495	0.48	0.018
25.293	1.277	-9.365	0.228								22.6289	0.151	0.426	-0.166	0.38	0.15	0.444	0.242	-0.187	0.297	0.522	0.546	0.846	0.643	0.04	0.44	0.602	0.014
25.326	1.368	-9.509	0.14								22.6586	0.184	0.4	-0.29	0.43	0.145	0.458	0.227	-0.081	0.286	0.541	0.491	0.885	0.498	0.02	0.599	0.446	0.055
25.36	1.513	-9.491	0.079								22.6883	0.129	0.386	-0.179	0.416	0.113	0.452	0.242	-0.066	0.217	0.526	0.566	0.816	0.553	0.151	0.667	0.429	-0.064
25.393	1.727	-9.29	0.186								22.7181	0.145	0.424	-0.095	0.446	0.168	0.344	0.24	-0.107	0.363	0.577	0.568	0.916	0.493	-0.02	0.615	0.485	0.047
25.426	1.909	-9.149	0.097								22.7478	0.166	0.415	-0.149	0.42	0.325	0.492	0.267	-0.064	0.272	0.489	0.409	0.831	0.525	-0.018	0.528	0.487	0.107
25.459	2.106	-9.07	0.111								22.7775	0.293	0.345	-0.114	0.536	0.292	0.53	0.106	-0.22	0.353	0.511	0.519	0.913	0.517	-0.007	0.641	0.551	0.04
25.493	2.307	-9.258	0.161								22.8073	0.237	0.351	-0.152	0.426	0.294	0.509	0.307	-0.122	0.36	0.568	0.493	0.764	0.541	0.042	0.558	0.481	0.077
25.526	2.58	-8.917	0.119								22.837	0.244	0.456	-0.145	0.375	0.043	0.467	0.324	-0.013	0.24	0.538	0.644	0.803	0.56	0.035	0.587	0.551	-0.001
25.559	2.821	-8.879	0.194								22.8667	0.241	0.484	0.003	0.418	0.174	0.403	0.194	0.017	0.424	0.48	0.597	0.745	0.626	0.035	0.505	0.383	0.008
25.593	3.009	-8.606	0.173								22.8965	0.229	0.424	-0.203	0.418	0.173	0.477	0.258	0.013	0.294	0.583	0.585	0.705	0.475	-0.049	0.534	0.447	0.05
25.626	3.231	-8.5	-0.013								22.9262	0.271	0.524	-0.019	0.416	0.119	0.452	0.264	-0.002	0.251	0.461	0.533	0.786	0.46	0.077	0.582	0.359	-0.048
25.659	3.365	-8.57	0.149								22.9559	0.241	0.509	-0.136	0.452	0.199	0.428	0.246	-0.136	0.308	0.466	0.518	0.864	0.44	0.106	0.536	0.452	-0.021
25.692	3.41	-8.606	0.2								22.9857	0.209	0.48	-0.191	0.414	0.179	0.484	0.275	0.081	0.271	0.493	0.555	0.859	0.48	-0.041	0.534	0.599	0.012
25.726	3.496	-8.569	0.098								23.0154	0.135	0.555	-0.136	0.506	0.162	0.461	0.295	0.076	0.254	0.55	0.563	0.78	0.562	0.006	0.615	0.475	-0.03
25.759	3.569	-8.606	0.122								23.0452	0.239	0.515	-0.106	0.504	0.148	0.516	0.169	0.037	0.328	0.654	0.496	0.841	0.463	0.098	0.643	0.464	-0.047
25.792	3.478	-8.357	0.179								23.0749	0.212	0.476	-0.119	0.539	0.112	0.542	0.112	0.117	0.374	0.646	0.615	0.794	0.54	0.128	0.594	0.467	-0.029
25.826	3.447	-8.217	0.138								23.1046	0.085	0.496	-0.058	0.573	0.106	0.452	0.317	-0.118	0.287	0.574	0.461	0.606	0.453	0.022	0.614	0.511	-0.054
25.859	3.326	-8.147	0.154								23.1344	0.085	0.484	-0.013	0.346	0.172	0.4	0.161	0.123	0.346	0.692	0.58	0.598	0.539	0.11	0.592	0.5	-0.008
25.892	3.248	-8.03	0.198								23.1641	0.198	0.725	-0.046	0.467	0.167	0.539	0.225	0.018	0.505	0.561	0.585	0.695	0.506	0.073	0.553	0.503	0.048
25.925	3.024	-7.908	0.191								23.1938	0.173	0.481	-0.007	0.392	0.337	0.453	0.329	-0.085	0.268	0.632	0.623	0.766	0.572	0.101	0.563	0.5	-0.026
25.959	2.879	-8.129	0.205								23.2236	0.074	0.763	-0.147	0.518	0.051	0.502	0.286	-0.021	0.27	0.533	0.532	0.707	0.505	0.07	0.533	0.515	0.029
25.992	2.706	-8.281	0.244								23.2533	0.254	0.552	-0.087	0.416	0.168	0.41	0.305	0.067	0.284	0.646	0.561	0.686	0.517	0.108	0.387	0.553	-0.062
26.025	2.51	-8.486	0.226								23.283	0.272	0.593	-0.133	0.471	0.205	0.486	0.202	-0.08	0.373	0.676	0.477	0.649	0.639	0.057	0.438	0.544	-0.034
26.058	2.282	-8.369	0.026								23.3128	0.274	0.524	-0.102	0.467	0.103	0.452	0.13	-0.057	0.252	0.638	0.549	0.474	0.452	0.084	0.555	0.521	0.069
26.092	2.086	-8.347	0.13								23.3425	0.227	0.587	-0.15	0.415	0.176	0.463	0.219	-0.132	0.26	0.709	0.527	0.614	0.636	0.114	0.444	0.583	-0.038
26.125	1.912	-8.311	0.089								23.3722	0.162	0.608	-0.026	0.459	0.138	0.393	0.268	-0.043	0.226	0.692	0.485	0.605	0.464	0.04	0.466	0.455	0.018
26.158	1.684	-8.484	0.145								23.402	0.16	0.57	-0.168	0.423	0.117	0.404	0.255	-0.047	0.25	0.729	0.489	0.688	0.47	0.152	0.555	0.517	-0.011
26.192	1.483	-8.724	0.217								23.4317	0.147	0.605	-0.069	0.369	0.13	0.32	0.296	-0.061	0.342	0.741	0.554	0.67	0.361	0.08	0.393	0.451	-0.079
26.225	1.39	-8.619	0.156								23.4615	0.121	0.597	-0.123	0.455	0.07	0.448	0.281	-0.131	0.268	0.624	0.603	0.605	0.497	-0.085	0.385	0.576	-0.113
26.258	1.254	-8.65	0.221								23.4912	0.115	0.675	-0.118	0.453	0.035	0.434	0.181	-0.143	0.208	0.55	0.583	0.6	0.505	-0.046	0.532	0.399	-0.138
26.291	1.123	-8.789	0.136								23.5209	0.138	0.597	-0.076	0.468	0.029	0.492	0.144	-0.083	0.309	0.513	0.481	0.649	0.523	-0.027	0.518	0.369	-0.013
26.325	1.016	-8.579	0.146								23.5507	0.151	0.502	-0.124	0.422	0.109	0.538	0.268	-0.178	0.247	0.637	0.531	0.645	0.554	0.042	0.514	0.467	-0.068
26.358	0.947	-8.37	0.183								23.5804	0.21	0.454	-0.17	0.47	0.164	0.522	0.18	-0.09	0.154	0.707	0.453	0.533	0.535	0.105	0.474	0.508	-0.125
26.391	0.885	-8.565	0.167								23.6101	0.21	0.494	-0.092	0.328	0.063	0.417	0.219	-0.153	0.287	0.703	0.436	0.579	0.509	0.041	0.458	0.395	-0.03
26.425	0.783	-8.355	0.224								23.6399	0.099	0.527	-0.083	0.349	0.021	0.379	0.15	-0.099	0.221	0.55	0.551	0.605	0.546	0.074	0.451	0.357	-0.12
26.458	0.69	-8.254	0.14								23.6696	0.138	0.585	-0.279	0.437	0.134	0.355	0.184	-0.005	0.223	0.569	0.52	0.534	0.477	0.002	0.522	0.426	-0.091
26.491	0.713	-8.261	0.251								23.6993	0.101	0.554	-0.136	0.36	0.079	0.361	0.324	-0.102	0.192	0.641	0.487	0.636	0.502	0.073	0.439	0.526	0.008
26.524	0.639	-8.473	0.051								23.7291	0.178	0.499	-0.241	0.39	0.012	0.404	0.255	-0.041	0.129	0.659	0.502	0.471	0.479	0.034	0.422	0.451	-0.09
26.558	0.64	-8.491	0.102								23.7588	0.28	0.428	-0.212	0.448	0.081	0.445	0.283	-0.203	0.276	0.45	0.552	0.663	0.509	-0.01	0.43	0.436	-0.082
26.591	0.529	-8.512	0.122								23.7885	0.137	0.459	-0.18	0.418	0.058	0.519	0.121	-0.108	0.272	0.664	0.575	0.654	0.438	0.016	0.427	0.53	-0.035
26.624	0.579	-8.669	0.074								23.8183	0.222	0.504	-0.194	0.493	0.079	0.444	0.013	-0.135	0.103	0.561	0.546	0.428	0.596	-0.062	0.499	0.566	-0.132
26.658	0.549	-8.799	0.185								23.848	0.136	0.429	-0.172	0.35	0.057	0.435	0.182	0.027	0.272	0.595	0.558	0.586	0.357	0.147	0.428	0.368	-0.094
26.691	0.525	-8.806	0.106								23.8778	0.154	0.479	-0.166	0.441	0.064	0.404	0.152	-0.108	0.251	0.593	0.557	0.506	0.35	-0.06	0.508	0.624	-0.017
26.724	0.501	-8.933	0.161								23.9075	0.276	0.506	-0.081	0.445	0.03	0.44	0.289	-0.153	0.235	0.574	0.548	0.483	0.513	-0.018	0.477	0.511	-0.074
26.757	0.491	-9.046	0.127								23.9372	0.175	0.54	-0.147	0.513	0.107	0.474	0.31	-0.105	0.285	0.482	0.465	0.619	0.607	0.026	0.442	0.547	-0.098
26.791	0.479	-8.888	0.206								23.967	0.143	0.59	-0.153	0.352	0.079	0.423	0.252	-0.086	0.239	0.481	0.365	0.589	0.541	0.1	0.486	0.447	-0.16
26.824	0.55	-8.908	0.236								23.9967	0.223	0.564	-0.04	0.469	0	0.352	0.177	-0.093	0.125	0.543	0.583	0.538	0.413	-0.062	0.551	0.491	-0.134
26.857	0.517	-8.738	0.278								24.0264	0.266	0.59	-0.139	0.498	0.065	0.376	0.248	-0.031	0.26	0.568	0.523	0.517	0.501	0.129	0.503	0.381	-0.039
26.89	0.506	-8.745	0.166								24.0562	0.251	0.488	-0.105	0.45	0.166	0.409	0.137	-0.207	0.171	0.587	0.533	0.599	0.426	0.033	0.468	0.459	0.006
26.924	0.518	-8.654	0.201								24.0859	0.189	0.471	-0.147	0.462	0.12	0.53	0.234	-0.084	0.177	0.485	0.471	0.671	0.442	-0.086	0.534	0.488	-0.119
26.957	0.529	-8.534	0.113								24.1156	0.21	0.377	-0.059	0.45	0.145	0.424	0.206	-0.097	0.202	0.458	0.571	0.544	0.459	-0.046	0.55	0.594	-0.055
26.99	0.551	-8.532	0.188								24.1454	0.215	0.415	-0.234	0.389	0.107	0.536	0.283	-0.035	0.296	0.637	0.486	0.525	0.472	0.009	0.576	0.458	-0.126
27.024	0.563	-8.21	0.172								24.1751	0.229	0.53	-0.213	0.441	0.141	0.478	0.272	-0.098	0.238	0.561	0.533	0.578	0.502	0.093	0.615	0.541	-0.108
27.057	0.538	-8.278	0.197								24.2048	0.1	0.437	-0.084	0.44	0.071	0.435	0.173	-0.116	0.276	0.488	0.555	0.501	0.466	0.116	0.626	0.526	-0.182
27.09	0.485	-8.328	0.123								24.2346	0.231	0.485	-0.168	0.361	0.09	0.478	0.359	-0.051	0.294	0.517	0.569	0.576	0.507	0.1	0.526	0.502	-0.063
27.123	0.521	-8.374	0.187								24.2643	0.278	0.552	-0.014	0.294	0.128	0.411	0.254	-0.2	0.248	0.567	0.473	0.542	0.54	0.047	0.334	0.526	-0.06
27.157	0.514	-8.501	0.207								24.2941	0.12	0.564	-0.125	0.413	0.266	0.391	0.182	-0.016	0.167	0.51	0.487	0.459	0.5	0.078	0.433	0.477	-0.085
27.19	0.522	-8.421	0.17								24.3238	0.214	0.435	-0.083	0.479	0.115	0.455	0.174	-0.025	0.277	0.544	0.498	0.502	0.536	0.061	0.547	0.39	0.012
27.223	0.491	-8.516	0.084								24.3535	0.306	0.39	-0.04	0.445	0.144	0.445	0.204	-0.111	0.202	0.601	0.472	0.653	0.633	0.116	0.445	0.372	-0.063
27.257	0.515	-8.617	0.192								24.3833	0.097	0.506	-0.161	0.381	0.085	0.394	0.289	-0.119	0.268	0.585	0.449	0.473	0.51	0.06	0.569	0.533	-0.054
27.29	0.485	-8.541	0.107								24.413	0.081	0.475	-0.08	0.377	0.176	0.365	0.216	-0.044	0.222	0.467	0.484	0.529	0.591	-0.056	0.457	0.525	-0.017
27.323	0.479	-8.668	0.2								24.4427	0.191	0.505	-0.241	0.372	0.127	0.42	0.297	0.004	0.28	0.516	0.528	0.568	0.592	-0.007	0.428	0.532	-0.153
27.356	0.518	-8.435	0.164								24.4725	0.166	0.419	-0.174	0.456	0.131	0.511	0.177	-0.128	0.305	0.538	0.497	0.499	0.542	0.065	0.406	0.505	-0.146
27.39	0.476	-8.634	0.071								24.5022	0.242	0.53	-0.211	0.41	0.093	0.435	0.208	0.031	0.283	0.488	0.476	0.58	0.51	0.116	0.38	0.436	-0.114
27.423	0.499	-8.63	0.087								24.5319	0.179	0.471	-0.189	0.45	0.094	0.475	0.17	0.064	0.299	0.483	0.589	0.612	0.541	-0.038	0.447	0.482	-0.113
27.456	0.495	-8.924	0.123								24.5617	0.156	0.474	-0.29	0.532	0.158	0.496	0.196	0.001	0.28	0.563	0.582	0.634	0.455	0.009	0.451	0.467	-0.075
27.49	0.46	-9.014	0.088								24.5914	0.243	0.519	-0.12	0.395	0.283	0.473	0.273	-0.076	0.256	0.463	0.546	0.437	0.48	0.016	0.502	0.49	0.027
27.523	0.499	-9.197	0.041								24.6211	0.09	0.627	-0.204	0.33	0.224	0.528	0.33	-0.134	0.29	0.602	0.55	0.525	0.461	0.047	0.576	0.574	-0.151
27.556	0.521	-9.094	0.095								24.6509	0.165	0.566	-0.26	0.471	0.172	0.454	0.245	-0.081	0.211	0.513	0.574	0.503	0.524	0.083	0.482	0.537	-0.074
27.589	0.526	-9.013	0.191								24.6806	0.188	0.47	-0.178	0.291	0.192	0.496	0.112	-0.039	0.236	0.522	0.46	0.409	0.437	-0.139	0.493	0.499	-0.028
27.623	0.467	-8.875	0.135								24.7104	0.176	0.483	-0.249	0.445	0.146	0.469	0.215	-0.054	0.313	0.539	0.493	0.566	0.43	0.047	0.373	0.521	-0.057
27.656	0.454	-8.68	0.115								24.7401	0.293	0.506	-0.138	0.494	0.092	0.46	0.246	0.006	0.322	0.478	0.516	0.552	0.511	0.099	0.462	0.45	0
27.689	0.475	-8.697	0.071								24.7698	0.256	0.522	-0.103	0.328	0.195	0.395	0.188	-0.045	0.109	0.446	0.549	0.503	0.542	0.013	0.419	0.601	0.001
27.722	0.493	-8.905	0.066								24.7996	0.101	0.394	-0.091	0.505	0.221	0.424	0.248	-0.104	0.27	0.659	0.579	0.537	0.483	0.037	0.439	0.516	-0.099
27.756	0.412	-8.758	0.118								24.8293	0.101	0.431	-0.064	0.436	0.148	0.43	0.24	-0.16	0.203	0.622	0.522	0.532	0.44	-0.011	0.568	0.318	-0.087
27.789	0.468	-8.954	0.163								24.859	0.142	0.535	-0.163	0.433	0.099	0.478	0.233	-0.097	0.358	0.582	0.607	0.376	0.548	0.091	0.414	0.531	0.012
27.822	0.443	-8.961	0.131								24.8888	0.241	0.616	-0.145	0.384	0.09	0.405	0.167	-0.074	0.289	0.46	0.438	0.36	0.562	0.038	0.453	0.48	-0.083
27.856	0.429	-8.85	0.172								24.9185	0.26	0.445	-0.101	0.385	0.123	0.566	0.155	-0.105	0.314	0.501	0.466	0.439	0.545	-0.073	0.474	0.579	-0.238
27.889	0.469	-8.702	0.122								24.9482	0.205	0.538	-0.192	0.453	-0.005	0.469	0.168	0.001	0.369	0.489	0.477	0.473	0.513	-0.046	0.323	0.548	-0.063
27.922	0.396	-8.814	0.226								24.978	0.252	0.497	-0.19	0.397	0.041	0.504	0.211	-0.036	0.343	0.451	0.508	0.519	0.527	-0.029	0.41	0.475	-0.043
27.955	0.432	-8.703	0.14								25.0077	0.266	0.432	-0.154	0.444	0.121	0.434	0.159	-0.074	0.243	0.488	0.579	0.442	0.442	0.038	0.461	0.425	-0.05
27.989	0.499	-8.614	0.169								25.0374	0.17	0.581	-0.084	0.387	0.356	0.472	0.206	-0.065	0.17	0.542	0.522	0.589	0.543	0.087	0.38	0.471	0.037
28.022	0.45	-8.827	0.201								25.0672	0.157	0.415	-0.076	0.453	0.265	0.423	0.19	-0.141	0.208	0.619	0.583	0.525	0.532	0.085	0.362	0.484	-0.084
28.055	0.41	-8.785	0.367								25.0969	0.303	0.458	-0.233	0.41	0.128	0.442	0.06	-0.142	0.228	0.546	0.576	0.486	0.463	0.018	0.414	0.464	-0.073
28.089	0.421	-8.726	0.216								25.1267	0.22	0.501	-0.029	0.456	0.16	0.435	0.193	-0.084	0.302	0.674	0.522	0.526	0.488	-0.055	0.394	0.61	-0.071
28.122	0.459	-8.685	0.094								25.1564	0.13	0.556	-0.102	0.368	0.058	0.4	0.128	-0.041	0.221	0.606	0.563	0.522	0.576	0.008	0.52	0.529	0.075
28.155	0.483	-8.711	0.21								25.1861	0.079	0.406	-0.137	0.477	0.188	0.578	0.26	-0.125	0.237	0.761	0.562	0.564	0.539	0.051	0.453	0.449	-0.003
28.188	0.489	-8.582	0.226								25.2159	0.186	0.463	-0.049	0.378	0.096	0.542	0.136	-0.124	0.192	0.519	0.536	0.539	0.521	0.07	0.511	0.507	-0.03
28.222	0.448	-8.478	0.094								25.2456	0.114	0.596	-0.031	0.491	-0.018	0.409	0.152	-0.124	0.25	0.504	0.472	0.45	0.433	-0.025	0.39	0.503	0.004
28.255	0.464	-8.679	0.019								25.2753	0.115	0.472	-0.103	0.489	0.051	0.404	0.16	-0.055	0.279	0.494	0.536	0.562	0.515	-0.066	0.474	0.531	0.003
28.288	0.386	-8.938	0.084								25.3051	0.149	0.495	-0.056	0.511	0.004	0.351	0.181	-0.05	0.24	0.443	0.509	0.524	0.522	-0.047	0.539	0.325	-0.14
28.322	0.408	-9.054	0.123								25.3348	0.149	0.54	-0.211	0.436	0.068	0.409	0.228	-0.168	0.258	0.502	0.548	0.39	0.552	0.041	0.417	0.453	0.014
28.355	0.426	-9.169	0.124								25.3645	0.219	0.577	-0.002	0.396	0.116	0.454	0.334	-0.03	0.228	0.634	0.537	0.338	0.454	0.029	0.425	0.512	0.06
28.388	0.419	-8.881	0.009								25.3943	0.12	0.514	-0.11	0.5	0.003	0.52	0.268	-0.144	0.326	0.545	0.528	0.489	0.614	0.004	0.47	0.478	0.015
28.421	0.408	-8.972	0.051								25.424	0.179	0.572	-0.119	0.434	0.113	0.541	0.294	-0.063	0.307	0.505	0.598	0.543	0.511	-0.009	0.449	0.45	0.066
28.455	0.422	-8.902	0.122								25.4537	-0.011	0.405	-0.21	0.422	0.059	0.432	0.184	-0.139	0.224	0.579	0.654	0.515	0.524	0.105	0.488	0.403	-0.054
28.488	0.458	-8.877	0.164								25.4835	0.149	0.527	-0.09	0.412	0.008	0.501	0.336	-0.048	0.323	0.552	0.656	0.53	0.469	0.118	0.387	0.401	0.056
28.521	0.41	-8.738	0.175								25.5132	0.193	0.506	-0.215	0.372	0.09	0.504	0.359	-0.122	0.225	0.689	0.489	0.462	0.447	0.138	0.422	0.432	0.007
28.555	0.415	-8.843	0.163								25.543	0.086	0.461	-0.162	0.481	0.155	0.595	0.294	-0.146	0.328	0.59	0.526	0.375	0.457	0.069	0.484	0.508	-0.052
28.588	0.383	-8.814	0.121								25.5727	0.151	0.501	-0.153	0.343	0.158	0.528	0.206	-0.053	0.329	0.564	0.419	0.531	0.542	0.087	0.429	0.43	-0.07
28.621	0.413	-9.107	0.202								25.6024	0.186	0.57	-0.045	0.499	0.289	0.522	0.24	-0.074	0.311	0.639	0.563	0.488	0.549	0.258	0.328	0.503	-0.099
28.654	0.408	-9.137	0.112								25.6322	0.243	0.519	-0.052	0.405	0.14	0.56	0.302	0.033	0.266	0.532	0.529	0.427	0.658	0.043	0.468	0.448	-0.123
28.688	0.385	-9.125	0.221								25.6619	0.118	0.529	-0.135	0.34	0.047	0.512	0.268	-0.038	0.204	0.448	0.487	0.491	0.564	-0.067	0.51	0.444	-0.158
28.721	0.36	-8.76	0.194								25.6916	0.211	0.557	-0.135	0.457	0.289	0.507	0.295	-0.021	0.237	0.585	0.487	0.435	0.46	-0.057	0.563	0.562	-0.054
28.754	0.384	-9.187	0.115								25.7214	0.2	0.472	-0.166	0.475	0.049	0.552	0.271	-0.018	0.219	0.617	0.587	0.401	0.528	0.015	0.376	0.494	-0.042
28.787	0.434	-8.798	0.142								25.7511	0.191	0.452	-0.235	0.451	0.183	0.473	0.219	0.02	0.254	0.717	0.539	0.388	0.51	-0.03	0.506	0.576	-0.028
28.821	0.363	-8.679	0.094								25.7808	0.205	0.528	-0.139	0.486	0.037	0.502	0.277	-0.088	0.144	0.508	0.516	0.627	0.44	-0.039	0.525	0.437	-0.033
28.854	0.399	-8.963	0.077								25.8106	0.25	0.456	-0.134	0.507	0.119	0.528	0.213	-0.006	0.323	0.511	0.58	0.591	0.488	-0.026	0.541	0.458	-0.045
28.887	0.47	-9.027	0.241								25.8403	0.223	0.533	-0.126	0.414	0.147	0.39	0.312	-0.018	0.252	0.652	0.582	0.372	0.512	0.048	0.58	0.488	-0.089
28.921	0.355	-9.262	0.202								25.87	0.137	0.477	-0.098	0.411	0.084	0.583	0.184	-0.069	0.229	0.551	0.621	0.534	0.512	-0.063	0.571	0.55	-0.022
28.954	0.408	-9.331	0.137								25.8998	0.105	0.529	-0.109	0.401	0.201	0.49	0.27	-0.117	0.377	0.638	0.567	0.447	0.491	0.091	0.557	0.631	-0.067
28.987	0.356	-9.212	0.093								25.9295	0.138	0.489	-0.135	0.386	0.288	0.567	0.248	0.034	0.228	0.594	0.537	0.561	0.576	-0.034	0.53	0.565	0.018
29.02	0.458	-9.047	0.224								25.9593	0.077	0.531	-0.117	0.427	0.122	0.516	0.265	0.062	0.347	0.398	0.495	0.486	0.492	0.072	0.478	0.473	0.036
29.054	0.39	-9.197	0.026								25.989	0.122	0.48	-0.133	0.398	0.113	0.467	0.176	-0.051	0.279	0.651	0.494	0.363	0.451	0.112	0.49	0.612	-0.033
29.087	0.416	-8.48	0.05								26.0187	0.171	0.448	-0.185	0.357	0.137	0.323	0.207	0.007	0.344	0.519	0.46	0.41	0.438	-0.011	0.587	0.514	-0.031
29.12	0.43	-8.992	0.105								26.0485	0.18	0.561	-0.118	0.444	0.051	0.412	0.179	-0.132	0.302	0.406	0.519	0.443	0.433	-0.082	0.588	0.584	-0.117
29.154	0.396	-8.995	0.141								26.0782	0.221	0.507	-0.153	0.451	0.094	0.36	0.24	-0.127	0.183	0.619	0.509	0.544	0.507	0.027	0.396	0.528	-0.111
29.187	0.354	-8.829	0.211								26.1079	0.163	0.492	-0.035	0.442	0.053	0.45	0.189	0.007	0.246	0.514	0.431	0.597	0.467	0.021	0.485	0.526	-0.09
29.22	0.462	-8.81	0.147								26.1377	0.167	0.636	-0.079	0.508	0.202	0.472	0.203	-0.081	0.239	0.501	0.55	0.546	0.537	0.098	0.454	0.463	-0.086
29.253	0.381	-8.715	0.256								26.1674	0.142	0.507	-0.144	0.52	0.257	0.407	0.207	-0.087	0.272	0.508	0.52	0.55	0.457	-0.096	0.589	0.538	-0.151
29.287	0.407	-8.896	0.179								26.1971	0.246	0.493	-0.1	0.491	0.169	0.486	0.304	-0.038	0.237	0.519	0.497	0.529	0.547	0.055	0.518	0.595	-0.106
29.32	0.433	-8.783	0.254								26.2269	0.202	0.494	-0.169	0.359	0.199	0.495	0.211	-0.043	0.38	0.599	0.624	0.454	0.513	0.034	0.527	0.602	-0.008
29.353	0.454	-8.51	0.116								26.2566	0.164	0.482	-0.182	0.419	0.252	0.531	0.152	-0.076	0.316	0.501	0.485	0.522	0.517	0.107	0.561	0.545	-0.025
29.387	0.39	-8.563	0.2								26.2863	0.12	0.449	-0.096	0.418	0.217	0.387	0.32	-0.087	0.352	0.443	0.372	0.55	0.619	-0.005	0.491	0.415	0.034
29.42	0.451	-8.561	0.125								26.3161	0.249	0.527	-0.127	0.418	0.275	0.391	0.2	0.054	0.217	0.463	0.503	0.413	0.495	0.007	0.528	0.517	-0.015
29.453	0.39	-8.442	0.135								26.3458	0.041	0.517	-0.168	0.421	0.187	0.492	0.231	-0.028	0.27	0.547	0.497	0.464	0.531	0.028	0.555	0.554	-0.07
29.486	0.409	-8.589	0.072								26.3756	0.102	0.603	-0.158	0.534	0.143	0.522	0.246	-0.037	0.254	0.566	0.504	0.56	0.453	0.058	0.514	0.399	0.038
29.52	0.427	-8.355	0.239								26.4053	0.111	0.509	-0.243	0.456	0.146	0.484	0.255	0.002	0.302	0.549	0.502	0.414	0.415	0.044	0.552	0.551	0.049
29.553	0.41	-8.326	0.176								26.435	0.1	0.588	-0.105	0.57	0.18	0.385	0.118	-0.131	0.196	0.52	0.478	0.529	0.527	0.124	0.506	0.456	-0.031
29.586	0.388	-8.299	0.212								26.4648	0.174	0.463	-0.156	0.41	0.102	0.46	0.152	-0.237	0.298	0.5	0.475	0.495	0.444	0.114	0.522	0.52	-0.126
29.619	0.415	-8.512	0.105								26.4945	0.116	0.505	-0.155	0.571	0.15	0.521	0.193	0.026	0.275	0.585	0.52	0.453	0.506	0.008	0.477	0.502	-0.047
29.653	0.373	-8.6	0.062								26.5242	0.083	0.535	-0.225	0.468	0.022	0.453	0.207	-0.018	0.32	0.44	0.565	0.492	0.487	0.084	0.473	0.546	0.037
29.686	0.474	-8.429	0.155								26.554	0.104	0.408	-0.239	0.394	0.18	0.472	0.284	-0.106	0.196	0.578	0.57	0.567	0.423	0.025	0.471	0.426	-0.047
29.719	0.446	-8.537	0.242								26.5837	0.146	0.524	-0.058	0.402	0.088	0.614	0.227	-0.136	0.353	0.482	0.575	0.567	0.613	-0.026	0.64	0.377	-0.078
29.753	0.421	-8.63	0.214								26.6134	0.178	0.449	-0.249	0.479	0.121	0.551	0.25	-0.084	0.171	0.469	0.586	0.461	0.522	0.091	0.568	0.458	-0.097
29.786	0.437	-8.591	0.16								26.6432	0.24	0.511	-0.259	0.468	0.294	0.458	0.233	-0.094	0.157	0.538	0.506	0.55	0.689	-0.026	0.482	0.322	-0.139
29.819	0.433	-8.797	0.353								26.6729	0.278	0.549	-0.134	0.467	0.254	0.5	0.331	-0.034	0.302	0.47	0.475	0.686	0.655	0.04	0.445	0.427	-0.114
29.852	0.4	-8.389	0.2								26.7026	0.176	0.61	-0.121	0.334	0.243	0.458	0.273	-0.134	0.117	0.445	0.552	0.589	0.449	0.117	0.551	0.533	-0.064
29.886	0.462	-8.364	0.328								26.7324	0.214	0.458	-0.117	0.448	0.185	0.486	0.313	-0.059	0.31	0.524	0.517	0.434	0.495	0.08	0.562	0.533	-0.158
29.919	0.387	-8.492	0.222								26.7621	0.124	0.499	-0.168	0.469	0.281	0.433	0.213	-0.067	0.215	0.462	0.449	0.509	0.321	-0.05	0.433	0.526	-0.164
29.952	0.397	-8.66	0.178								26.7919	0.193	0.557	-0.029	0.442	0.185	0.349	0.343	-0.117	0.246	0.447	0.585	0.525	0.587	-0.067	0.498	0.553	-0.088
29.986	0.423	-8.593	0.162								26.8216	0.265	0.573	-0.149	0.479	0.215	0.473	0.293	0.011	0.363	0.534	0.595	0.58	0.514	-0.085	0.418	0.487	-0.121
30.019	0.443	-8.729	0.096								26.8513	0.184	0.453	-0.172	0.37	0.083	0.5	0.215	-0.013	0.303	0.366	0.599	0.609	0.469	-0.028	0.378	0.464	-0.128
30.052	0.385	-8.677	0.203								26.8811	0.107	0.572	-0.126	0.427	0.109	0.513	0.258	-0.008	0.227	0.564	0.626	0.523	0.524	0.028	0.477	0.44	-0.021
30.085	0.38	-8.638	0.148								26.9108	0.138	0.467	-0.135	0.315	0.195	0.437	0.198	-0.038	0.266	0.487	0.5	0.467	0.6	0.058	0.415	0.617	-0.032
30.119	0.405	-8.642	0.162								26.9405	0.18	0.473	-0.099	0.479	0.053	0.538	0.176	-0.073	0.279	0.446	0.481	0.377	0.532	0.089	0.514	0.485	-0.097
30.152	0.416	-8.438	0.171								26.9703	0.207	0.413	-0.109	0.458	0.132	0.512	0.296	-0.054	0.339	0.397	0.496	0.467	0.471	-0.055	0.538	0.486	-0.019
30.185	0.469	-8.104	0.156
30.219	0.466	-7.945	0.092
30.252	0.478	-7.986	0.098
30.285	0.577	-7.883	0.216
30.318	0.567	-8.006	0.169
30.352	0.647	-8.224	0.173
30.385	0.64	-7.887	0.39
30.418	0.656	-7.983	0.152
30.451	0.665	-8.074	0.063
30.485	0.748	-8.161	0.156
30.518	0.736	-7.968	0.191
30.551	0.772	-8.059	0.121
30.585	0.833	-7.849	0.205
30.618	0.881	-7.736	0.023
30.651	0.858	-7.905	0.201
30.684	0.81	-7.777	0.228
30.718	0.833	-7.797	0.148
30.751	0.832	-7.981	0.128
30.784	0.764	-7.9	0.182
30.818	0.838	-7.613	0.232
30.851	0.81	-7.644	0.217
30.884	0.758	-7.896	0.069
30.917	0.75	-7.78	0.117
30.951	0.713	-8.205	0.217
30.984	0.719	-7.958	0.193
31.017	0.71	-7.97	0.201
31.051	0.65	-7.928	0.238
31.084	0.558	-8.227	0.181
31.117	0.603	-8.327	0.288
31.15	0.566	-8.603	0.163
31.184	0.496	-8.392	0.181
31.217	0.529	-8.463	0.225
31.25	0.563	-8.477	0.288
31.283	0.486	-8.339	0.245

## Sheet: Supplementary Figure 6
Supplementary Figure 6a.
Uncropped blot:
Protein ladder bands visible in fluorescent channel: 250, 130, 100, 55, 35, 15, and 10 kDa
Asterisk indicates non-specific band (BSA)
Supplementary Figure 6b.
Relative levels of late reverse transcription products measured in HEK293T cells at 2, 8 and 24 h post-infection with WT and IN mutant MVV vectors.
Time post-infection (h)	WT				WT + ddC				E154Q				F223A				H12N				Y261A				V263E				QQQ211PGG
	Replicate 1	Replicate 2	Replicate 3	Replicate 4	Replicate 1	Replicate 2	Replicate 3	Replicate 4	Replicate 1	Replicate 2	Replicate 3	Replicate 4	Replicate 1	Replicate 2	Replicate 3	Replicate 4	Replicate 1	Replicate 2	Replicate 3	Replicate 4	Replicate 1	Replicate 2	Replicate 3	Replicate 4	Replicate 1	Replicate 2	Replicate 3	Replicate 4	Replicate 1	Replicate 2	Replicate 3	Replicate 4
2	3	9	11	1		3	7	4	3	9	4	16	1	4	30	31	3	4	49	35	3	5	9	15	5	6	7	14	2	2	5	6
8	100	100	100	100	24	29	23	29	82	93	95		86	110	297		426	493	615		47	94	71		154	162	134		165	24	112	230
24	17	28	50	72	13	22	9	26	43	30	40	55	228	146	297		346	294	429		61	90	50		173	100	98		45	25	57	133
Supplementary Figure 6c.
Infectivity of GFP-reported MVV vectors produced using Gag-Pol constructs with the IN-coding region derived from EV1 or KV1772 MVV isolate.
HEK293T cells were infected with equal 350 µL (corresponding to 16.8 mU of associated RT activity) or 150 µL of WT or active site mutant (D66A/E154A) EV1, or WT KV1772 IN vector.
Infection was scored 4 or 6 d post-infection and reported as fraction (%) of GFP-positive cells.
Inoculum (ml)	days post-infection	KV1772	EV1	EV1 (D66A/E154A)
0.35	4	64.5	73.0785	5.2245
0.15	4	50.568	53.406	3.483
0.35	6	60.888	58.5015	6.3855
0.15	6	33.411	49.02	3.6765

## Sheet: Supplementary Figure 8
Supplementary Figure 8a.
Relative MVV vector infectivity reported by luciferase, measured 7 d post-infection.
	Replicate 1	Replicate 2	Replicate 3	Replicate 4	Replicate 5	Replicate 6
WT-HEK	100	100	100	100	100	100
E154Q-HEK	2	1.9	2.4	2.1	2.3	2
WT-LKO	19.1	25.4	23.6	23.6	23.5	22
WT-LHKO	13.1	11.7	20.9	16.6	17.7	20
uncropped immunoblots (left panel):
Anti-Actin:			Anti-LEDGF/p75:
Supplementary Figure S8b.
Relative MVV vector infectivity reported by luciferase, measured 7 d post-infection.
MVV vector	cells	Replicate 1	Replicate 2	Replicate 3	Replicate 4	Replicate 5	Replicate 6
WT	HEK293T	100	100	100	100	100	100
E154Q	HEK293T	2.78	2.46	2.04	0.13	1.54	1.23
WT	LKO	34.5	75.71	17.23	65.5
WT	LHKO	65.23	21.82	32.78	36.71
WT	LHKO-LEDGF/p75	26.93	26.74	97.29	42.51
uncropped immunoblots (left panel):
anti-Actin:			Anti-LEDGF/p75:			Anti-HRP2:
Protein ladder bands: 250, 130, 100, 70 (red), 55, 35, 25 (red), 15, 10 (green) kDa

## Sheet: Supplementary Figure 9
Supplementary Figure 9a.
Uncropped immunoblot:
anti-Actin:
Figure S9b.
MVV vector infectivity in ovine cells in the absence of LEDGF/p75 and HRP2. Ovine parental CPT3 cells or CPT3-LKO and -CPT3 LHKO cells were infected with lWT or E154Q IN MVV vectors.
Luciferase expression was measured 7 d post-infection.
MVV vector	Cells	Replicate 1	Replicate 2	Replicate 3	Replicate 4	Replicate 5
WT	CPT3	100	100	100	100	100
E154Q	CPT3	0.3	0.24	0.22	0.273	0.228
WT	CPT3-LKO1	140.59	126.371	208.9
WT	CPT3-LKO2	75.187	46.171	108
WT	CPT3-LKO3	149.81	121.307	56
WT	CPT3-LKO4	191.532	91.795	37.4
WT	CPT3-LHKO1	188.897	172.584	60.6
WT	CPT3-LHKO2	241.184	170.491	131.4
